# Supplementary material for: AgNa2Mo3O9AsO4
Source: Acta Crystallogr Sect E Struct Rep Online. 2011 Oct 22;67(Pt 11):i63. doi: 10.1107/S1600536811041961 (PMC3246908; doi:10.1107/S1600536811041961)
Supplement: Supplementary file 1 [file e-67-00i63-sup1.cif]

##############################################################################
#                                                                            #
# This CIF contains the data in a paper accepted for publication in          #
# Acta Crystallographica Section E. It conforms to the requirements of       #
# Notes for Authors for Acta Crystallographica Section E, and has been       #
# peer reviewed under the auspices of the IUCr Commission on Journals.       #
#                                                                            #
# Full details of the Crystallographic Information File format               #
# are given in the paper "The Crystallographic Information File (CIF):       #
# a New Standard Archive File for Crystallography" by S. R. Hall, F. H.      #
# Allen and I. D. Brown [Acta Cryst. (1991), A47, 655-685].                  #
#                                                                            #
# The current version of the core CIF dictionary is obtainable from          #
# ftp://ftp.iucr.org/pub/cif_core.dic.                                       #
#                                                                            #
# Software is freely available for graphical display of the structure(s)     #
# in this CIF. For information consult the CIF software page                 #
# http://www.iucr.org/resources/cif/software.                                #
#                                                                            #
# This file may be used for bona fide research purposes within the           #
# scientific community so long as proper attribution is given to the journal # 
# article from which it was obtained.                                        #
#                                                                            #
##############################################################################
data_I
_audit_creation_method     SHELXL-97
_chemical_name_systematic
;
silver disodium trimolybdenum(VI) nonaoxide arsenate
;
_chemical_name_common     'Ag1 As1 Mo3 Na2 O13'
_chemical_formula_moiety     'Ag1.06 As Mo3 Na1.94 O13'
_chemical_formula_sum     'Ag1.06 As Mo3 Na1.94 O13'
_chemical_formula_structural     'Ag Na2 Mo3 O9 As O4'
_chemical_formula_iupac     'Ag Na2 Mo3 O9 As O4'
_chemical_formula_weight     729.68
_chemical_melting_point     ?
_symmetry_cell_setting     triclinic
_symmetry_space_group_name_H-M     'P -1'
_symmetry_space_group_name_Hall     '-P 1'
loop_
    _symmetry_equiv_pos_as_xyz
    'x, y, z'
    '-x, -y, -z'
_cell_length_a     8.1767(8)
_cell_length_b     9.7687(9)
_cell_length_c     8.0451(8)
_cell_angle_alpha     99.49(2)
_cell_angle_beta     106.07(2)
_cell_angle_gamma     113.29(2)
_cell_volume     539.14(19)
_cell_formula_units_Z     2
_cell_measurement_reflns_used     25
_cell_measurement_theta_min     10
_cell_measurement_theta_max     15
_cell_measurement_temperature     298(2)
_exptl_crystal_description     prism
_exptl_crystal_colour     yellow
_exptl_crystal_size_max     0.36
_exptl_crystal_size_mid     0.24
_exptl_crystal_size_min     0.16
_exptl_crystal_density_diffrn     4.495
_exptl_crystal_density_meas     ?
_exptl_crystal_density_method     'not measured'
_exptl_crystal_F_000     668
_exptl_absorpt_coefficient_mu     8.500
_exptl_absorpt_correction_type     psi-scan
_exptl_absorpt_process_details     '(North <i>et al.</i>, 1968)'
_exptl_absorpt_correction_T_min     0.0975
_exptl_absorpt_correction_T_max     0.2466
_exptl_special_details     ?
_diffrn_ambient_temperature     298(2)
_diffrn_radiation_type     MoK\a
_diffrn_radiation_wavelength     0.71073
_diffrn_radiation_source     'fine-focus sealed tube'
_diffrn_radiation_monochromator     graphite
_diffrn_measurement_device_type     'Enraf--Nonius CAD-4'
_diffrn_measurement_method     \w/2\q
_diffrn_detector_area_resol_mean     ?
_diffrn_reflns_number     2853
_diffrn_reflns_av_R_equivalents     0.0232
_diffrn_reflns_av_sigmaI/netI     0.0350
_diffrn_reflns_theta_min     2.39
_diffrn_reflns_theta_max     26.97
_diffrn_reflns_theta_full     26.97
_diffrn_measured_fraction_theta_max     0.998
_diffrn_measured_fraction_theta_full     0.998
_diffrn_reflns_limit_h_min     -10
_diffrn_reflns_limit_h_max     1
_diffrn_reflns_limit_k_min     -11
_diffrn_reflns_limit_k_max     12
_diffrn_reflns_limit_l_min     -10
_diffrn_reflns_limit_l_max     10
_diffrn_standards_number     2
_diffrn_standards_interval_count     ?
_diffrn_standards_interval_time     120
_diffrn_standards_decay_%     1.1
_refine_special_details
;
Refinement of <i>F</i>^2^ against ALL reflections. The weighted <i>R</i>-factor
<i>wR</i> and goodness of fit <i>S</i> are based on <i>F</i>^2^, conventional
<i>R</i>-factors <i>R</i> are based on <i>F</i>, with <i>F</i> set to zero for
negative <i>F</i>^2^. The threshold expression of <i>F</i>^2^ >
\s(<i>F</i>^2^) is used only for calculating <i>R</i>-factors(gt) <i>etc</i>.
and is not relevant to the choice of reflections for refinement.
<i>R</i>-factors based on <i>F</i>^2^ are statistically about twice as large
as those based on <i>F</i>, and <i>R</i>- factors based on ALL data will be
even larger.
;
_reflns_number_total     2355
_reflns_number_gt     2047
_reflns_threshold_expression     I>2\s(I)
_refine_ls_structure_factor_coef     Fsqd
_refine_ls_matrix_type     full
_refine_ls_R_factor_all     0.0310
_refine_ls_R_factor_gt     0.0236
_refine_ls_wR_factor_gt     0.0600
_refine_ls_wR_factor_ref     0.0629
_refine_ls_goodness_of_fit_ref     1.089
_refine_ls_restrained_S_all     1.089
_refine_ls_number_reflns     2355
_refine_ls_number_parameters     188
_refine_ls_number_restraints     3
_refine_ls_weighting_scheme     calc
_refine_ls_weighting_details
         'calc w=1/[\s^2^(Fo^2^)+(0.0204P)^2^+1.4359P] where P=(Fo^2^+2Fc^2^)/3'
_atom_sites_solution_primary     direct
_atom_sites_solution_secondary     difmap
_refine_ls_shift/su_max     0.000
_refine_ls_shift/su_mean     0.000
_refine_diff_density_max     0.945
_refine_diff_density_min     -0.758
_refine_ls_extinction_method     'SHELXL97 (Sheldrick, 2008)'
_refine_ls_extinction_coef     0.00141(17)
_refine_ls_extinction_expression
                                  'Fc^*^=kFc[1+0.001xFc^2^\l^3^/sin(2\q)]^-1/4^'
loop_
    _atom_type_symbol
    _atom_type_description
    _atom_type_scat_dispersion_real
    _atom_type_scat_dispersion_imag
    _atom_type_scat_source
    'O' 'O' 0.0106 0.0060
                         'International Tables Vol C Tables 4.2.6.8 and 6.1.1.4'
    'As' 'As' 0.0499 2.0058
                         'International Tables Vol C Tables 4.2.6.8 and 6.1.1.4'
    'Mo' 'Mo' -1.6832 0.6857
                         'International Tables Vol C Tables 4.2.6.8 and 6.1.1.4'
    'Ag' 'Ag' -0.8971 1.1015
                         'International Tables Vol C Tables 4.2.6.8 and 6.1.1.4'
    'Na' 'Na' 0.0362 0.0249
                         'International Tables Vol C Tables 4.2.6.8 and 6.1.1.4'
_computing_data_collection     'CAD-4 EXPRESS (Enraf--Nonius, 1994)'
_computing_cell_refinement     'CAD-4 EXPRESS (Enraf--Nonius, 1994)'
_computing_data_reduction     'XCAD4 (Harms & Wocadlo, 1995)'
_computing_structure_solution     'SHELXS97 (Sheldrick, 2008)'
_computing_structure_refinement     'SHELXL97 (Sheldrick, 2008)'
_computing_molecular_graphics     'DIAMOND (Brandenburg, 1998)'
_computing_publication_material     'WinGX (Farrugia, 1999)'
loop_
    _atom_site_type_symbol
    _atom_site_label
    _atom_site_fract_x
    _atom_site_fract_y
    _atom_site_fract_z
    _atom_site_U_iso_or_equiv
    _atom_site_adp_type
    _atom_site_calc_flag
    _atom_site_refinement_flags
    _atom_site_occupancy
    _atom_site_symmetry_multiplicity
    _atom_site_disorder_assembly
    _atom_site_disorder_group
    Mo Mo1 0.71234(5) 0.14251(5) 0.48605(5) 0.00818(11) Uani d . 1 1 . .
    Mo Mo2 0.58834(6) 0.75426(5) 0.30104(5) 0.00827(11) Uani d . 1 1 . .
    Mo Mo3 0.43503(6) 0.22968(5) 0.11436(5) 0.00868(11) Uani d . 1 1 . .
    As As1 0.22233(7) 0.82953(5) 0.04824(6) 0.00761(12) Uani d . 1 1 . .
    Ag Ag1 0.14302(10) 0.43681(8) -0.09577(9) 0.0213(3) Uani d P 0.524(3) 1 . .
    Na Na1 0.14302(10) 0.43681(8) -0.09577(9) 0.0213(3) Uani d P 0.476(4) 1 . .
    Ag Ag2 0.84335(15) 0.57626(11) 0.60990(13) 0.0320(4) Uani d P 0.391(3) 1 . .
    Na Na2 0.84335(15) 0.57626(11) 0.60990(13) 0.0320(4) Uani d P 0.609(4) 1 . .
    Ag Ag3 0.97290(18) -0.02400(16) 0.74218(18) 0.0194(5) Uani d P 0.147(3) 1 .
                                                                               .
    Na Na3 0.97290(18) -0.02400(16) 0.74218(18) 0.0194(5) Uani d P 0.853(4) 1 .
                                                                               .
    O O1 0.2244(5) -0.0212(4) 0.9676(5) 0.0135(7) Uani d . 1 1 . .
    O O2 0.8795(5) 0.3378(4) 0.5567(5) 0.0173(8) Uani d . 1 1 . .
    O O3 0.0460(5) 0.6539(4) 0.9111(5) 0.0168(8) Uani d . 1 1 . .
    O O4 0.6979(5) 0.7508(4) 0.1170(4) 0.0120(7) Uani d . 1 1 . .
    O O5 0.3912(5) 0.5759(4) 0.2330(5) 0.0202(8) Uani d . 1 1 . .
    O O6 0.4357(5) 0.8235(4) 0.0849(4) 0.0114(7) Uani d . 1 1 . .
    O O7 0.5640(5) 0.1338(4) 0.2611(5) 0.0139(7) Uani d . 1 1 . .
    O O8 0.5097(5) 0.8757(4) 0.4424(5) 0.0130(7) Uani d . 1 1 . .
    O O9 0.6297(5) 0.4137(4) 0.2142(5) 0.0177(8) Uani d . 1 1 . .
    O O10 0.2813(5) 0.2401(5) 0.2173(5) 0.0196(8) Uani d . 1 1 . .
    O O11 0.8223(5) 0.0337(4) 0.4165(5) 0.0152(7) Uani d . 1 1 . .
    O O12 0.8183(5) 0.1370(4) 0.7539(4) 0.0133(7) Uani d . 1 1 . .
    O O13 0.7650(5) 0.7405(4) 0.4636(5) 0.0146(7) Uani d . 1 1 . .
loop_
    _atom_site_aniso_label
    _atom_site_aniso_U_11
    _atom_site_aniso_U_22
    _atom_site_aniso_U_33
    _atom_site_aniso_U_12
    _atom_site_aniso_U_13
    _atom_site_aniso_U_23
    Mo1 0.0074(2) 0.0088(2) 0.0082(2) 0.00380(16) 0.00317(15) 0.00218(15)
    Mo2 0.0096(2) 0.0090(2) 0.00853(19) 0.00560(16) 0.00429(15) 0.00358(15)
    Mo3 0.0106(2) 0.0086(2) 0.0085(2) 0.00513(16) 0.00467(16) 0.00320(15)
    As1 0.0071(2) 0.0071(2) 0.0090(2) 0.00346(18) 0.00316(18) 0.00267(18)
    Ag1 0.0186(4) 0.0182(4) 0.0256(4) 0.0050(3) 0.0110(3) 0.0074(3)
    Na1 0.0186(4) 0.0182(4) 0.0256(4) 0.0050(3) 0.0110(3) 0.0074(3)
    Ag2 0.0444(7) 0.0255(5) 0.0269(5) 0.0217(5) 0.0045(4) 0.0116(4)
    Na2 0.0444(7) 0.0255(5) 0.0269(5) 0.0217(5) 0.0045(4) 0.0116(4)
    Ag3 0.0142(7) 0.0231(8) 0.0215(8) 0.0102(6) 0.0056(5) 0.0060(6)
    Na3 0.0142(7) 0.0231(8) 0.0215(8) 0.0102(6) 0.0056(5) 0.0060(6)
    O1 0.0152(17) 0.0105(17) 0.0143(17) 0.0060(14) 0.0036(14) 0.0065(14)
    O2 0.0177(18) 0.0111(17) 0.0166(18) 0.0035(15) 0.0031(15) 0.0026(14)
    O3 0.0119(17) 0.0117(17) 0.0181(18) 0.0012(14) 0.0014(15) 0.0015(14)
    O4 0.0155(17) 0.0157(17) 0.0116(16) 0.0120(15) 0.0062(14) 0.0066(14)
    O5 0.0182(19) 0.0136(19) 0.027(2) 0.0057(16) 0.0079(16) 0.0069(16)
    O6 0.0118(16) 0.0171(17) 0.0100(16) 0.0093(14) 0.0054(14) 0.0066(14)
    O7 0.0164(18) 0.0140(17) 0.0117(16) 0.0088(15) 0.0035(14) 0.0032(14)
    O8 0.0119(17) 0.0153(17) 0.0123(16) 0.0067(14) 0.0054(14) 0.0037(14)
    O9 0.0188(18) 0.0132(18) 0.0201(19) 0.0065(15) 0.0087(16) 0.0028(15)
    O10 0.024(2) 0.025(2) 0.0181(19) 0.0152(17) 0.0126(16) 0.0087(16)
    O11 0.0165(18) 0.0140(18) 0.0186(18) 0.0079(15) 0.0102(15) 0.0053(15)
    O12 0.0140(17) 0.0224(19) 0.0102(16) 0.0129(15) 0.0060(14) 0.0071(14)
    O13 0.0159(18) 0.0184(19) 0.0119(17) 0.0113(16) 0.0035(14) 0.0054(14)
_geom_special_details
;
All e.s.d.'s (except the e.s.d. in the dihedral angle between two l.s. planes)
are estimated using the full covariance matrix. The cell e.s.d.'s are taken
into account individually in the estimation of e.s.d.'s in distances, angles
and torsion angles; correlations between e.s.d.'s in cell parameters are only
used when they are defined by crystal symmetry. An approximate (isotropic)
treatment of cell e.s.d.'s is used for estimating e.s.d.'s involving l.s.
planes.
;
loop_
    _geom_bond_atom_site_label_1
    _geom_bond_atom_site_label_2
    _geom_bond_site_symmetry_2
    _geom_bond_distance
    _geom_bond_publ_flag
    Mo1 O2 . 1.727(4) ?
    Mo1 O11 . 1.758(3) ?
    Mo1 O7 . 1.845(3) ?
    Mo1 O8 2_666 2.004(3) ?
    Mo1 O12 . 2.107(3) ?
    Mo1 O8 1_545 2.371(4) ?
    Mo2 O5 . 1.706(4) ?
    Mo2 O13 . 1.727(3) ?
    Mo2 O8 . 1.917(3) ?
    Mo2 O4 . 1.933(3) ?
    Mo2 O6 . 2.212(3) ?
    Mo2 O11 1_565 2.455(4) ?
    Mo3 O10 . 1.710(4) ?
    Mo3 O9 . 1.722(4) ?
    Mo3 O7 . 1.959(3) ?
    Mo3 O4 2_665 1.961(3) ?
    Mo3 O1 1_554 2.225(4) ?
    Mo3 O6 2_665 2.249(3) ?
    As1 O3 1_554 1.667(4) ?
    As1 O1 1_564 1.687(3) ?
    As1 O6 . 1.713(3) ?
    As1 O12 2_666 1.720(3) ?
    Ag1 O9 2_665 2.405(4) ?
    Ag1 O3 2_566 2.450(4) ?
    Ag1 O3 1_554 2.539(4) ?
    Ag1 O5 . 2.574(4) ?
    Ag2 O3 1_655 2.318(4) ?
    Ag2 O13 . 2.321(3) ?
    Ag2 O2 . 2.446(4) ?
    Ag3 O1 1_655 2.322(4) ?
    Ag3 O12 . 2.381(4) ?
    Ag3 O11 2_756 2.390(4) ?
    Ag3 O10 2_656 2.453(4) ?
    Ag3 O13 1_545 2.511(4) ?
loop_
    _geom_angle_atom_site_label_1
    _geom_angle_atom_site_label_2
    _geom_angle_atom_site_label_3
    _geom_angle_site_symmetry_1
    _geom_angle_site_symmetry_3
    _geom_angle
    _geom_angle_publ_flag
    O2 Mo1 O11 . . 106.77(17) ?
    O2 Mo1 O7 . . 97.84(16) ?
    O11 Mo1 O7 . . 99.39(16) ?
    O2 Mo1 O8 . 2_666 108.96(16) ?
    O11 Mo1 O8 . 2_666 142.78(15) ?
    O7 Mo1 O8 . 2_666 85.84(15) ?
    O2 Mo1 O12 . . 89.08(16) ?
    O11 Mo1 O12 . . 90.26(15) ?
    O7 Mo1 O12 . . 165.90(14) ?
    O8 Mo1 O12 2_666 . 80.29(13) ?
    O2 Mo1 O8 . 1_545 169.84(14) ?
    O11 Mo1 O8 . 1_545 72.75(14) ?
    O7 Mo1 O8 . 1_545 92.22(14) ?
    O8 Mo1 O8 2_666 1_545 70.24(15) ?
    O12 Mo1 O8 . 1_545 80.79(13) ?
    O5 Mo2 O13 . . 104.45(18) ?
    O5 Mo2 O8 . . 98.74(17) ?
    O13 Mo2 O8 . . 103.37(15) ?
    O5 Mo2 O4 . . 106.41(17) ?
    O13 Mo2 O4 . . 95.64(15) ?
    O8 Mo2 O4 . . 143.46(14) ?
    O5 Mo2 O6 . . 90.71(16) ?
    O13 Mo2 O6 . . 163.30(15) ?
    O8 Mo2 O6 . . 80.74(13) ?
    O4 Mo2 O6 . . 72.99(12) ?
    O5 Mo2 O11 . 1_565 166.61(15) ?
    O13 Mo2 O11 . 1_565 82.93(15) ?
    O8 Mo2 O11 . 1_565 68.41(13) ?
    O4 Mo2 O11 . 1_565 83.59(13) ?
    O6 Mo2 O11 . 1_565 83.66(13) ?
    O10 Mo3 O9 . . 103.12(18) ?
    O10 Mo3 O7 . . 101.59(16) ?
    O9 Mo3 O7 . . 93.33(16) ?
    O10 Mo3 O4 . 2_665 97.04(16) ?
    O9 Mo3 O4 . 2_665 100.96(16) ?
    O7 Mo3 O4 . 2_665 153.26(14) ?
    O10 Mo3 O1 . 1_554 88.09(16) ?
    O9 Mo3 O1 . 1_554 168.35(15) ?
    O7 Mo3 O1 . 1_554 81.16(13) ?
    O4 Mo3 O1 2_665 1_554 80.47(14) ?
    O10 Mo3 O6 . 2_665 164.85(16) ?
    O9 Mo3 O6 . 2_665 89.22(15) ?
    O7 Mo3 O6 . 2_665 86.19(13) ?
    O4 Mo3 O6 2_665 2_665 71.67(12) ?
    O1 Mo3 O6 1_554 2_665 80.22(13) ?
    O3 As1 O1 1_554 1_564 113.92(17) ?
    O3 As1 O6 1_554 . 107.68(17) ?
    O1 As1 O6 1_564 . 110.61(17) ?
    O3 As1 O12 1_554 2_666 106.89(18) ?
    O1 As1 O12 1_564 2_666 105.76(17) ?
    O6 As1 O12 . 2_666 111.99(15) ?
data_global
_journal_date_recd_electronic     2011-09-26
_journal_date_accepted     2011-10-11
_journal_name_full     'Acta Crystallographica, Section E'
_journal_year     2011
_journal_volume     67
_journal_issue     11
_journal_page_first     i63
_journal_page_last     i63
_journal_paper_category     QI
_journal_coeditor_code     BR2178
_publ_contact_author_name     ' Prof. M. F. Zid'
_publ_contact_author_address
;
Laboratoire de Mat\'eriaux et Cristallochimie
Facult\'e des Sciences, Universit\'e de Tunis-ElManar
2092 El-Manar, Tunis, Tunisia
;
_publ_contact_author_email     faouzi.zid@fst.rnu.tn
_publ_contact_author_fax     '216 (1) 88 34 24'
_publ_contact_author_phone     '216 (1) 88 22 00'
_publ_section_title
;
AgNa~2~Mo~3~O~9~AsO~4~
;
loop_
    _publ_author_name
    _publ_author_address
    'Hamza, Hamadi'
;
Laboratoire de Mat\'eriaux et Cristallochimie,
Facult\'e des Sciences, Universit\'e de Tunis--ElManar,
2092 El-Manar, Tunis, Tunisia
;
    'Zid, Mohamed Faouzi'
;
Laboratoire de Mat\'eriaux et Cristallochimie,
Facult\'e des Sciences, Universit\'e de Tunis--ElManar,
2092 El-Manar, Tunis, Tunisia
;
    'Driss, Ahmed'
;
Laboratoire de Mat\'eriaux et Cristallochimie,
Facult\'e des Sciences, Universit\'e de Tunis--ElManar,
2092 El-Manar, Tunis, Tunisia
;
