# Supplementary material for: AgNa2Mo3O9AsO4
Source: Acta Crystallogr Sect E Struct Rep Online. 2011 Oct 22;67(Pt 11):i63. doi: 10.1107/S1600536811041961 (PMC3246908; doi:10.1107/S1600536811041961)
Supplement: Supplementary file 2 [file e-67-00i63-Isup2.hkl]

#
# h,k,l, Fc-squared, Fo-squared, sigma(Fo-squared) and status flag
#
data_I
_shelx_title '  ham33 in P -1'
_shelx_refln_list_code          4
_shelx_F_calc_maximum      358.73
_exptl_crystal_F_000       668.32
_reflns_d_resolution_high  0.7836
 
loop_
 _symmetry_equiv_pos_as_xyz
 'x, y, z'
 '-x, -y, -z'
 
_cell_length_a     8.1767
_cell_length_b     9.7687
_cell_length_c     8.0451
_cell_angle_alpha  99.485
_cell_angle_beta  106.067
_cell_angle_gamma 113.286
 
_shelx_F_squared_multiplier     1.000
 
loop_
 _refln_index_h
 _refln_index_k
 _refln_index_l
 _refln_F_squared_calc
 _refln_F_squared_meas
 _refln_F_squared_sigma
 _refln_observed_status
   1   0   0     6799.67     6972.90     52.12 o
   2   0   0     3312.60     3445.66     72.94 o
   3   0   0     4747.86     4951.63    108.41 o
   4   0   0        4.35        0.00     22.49 o
   5   0   0     4562.67     4543.45    145.34 o
   6   0   0     3425.15     3502.94    140.88 o
   7   0   0     8862.74     8871.72    254.95 o
   8   0   0     1031.38     1093.05     87.76 o
  -9   1   0       93.51       64.12     50.99 o
  -8   1   0      250.45      172.26     57.56 o
  -7   1   0      203.16      196.98     20.82 o
  -6   1   0     3816.26     3816.59    143.01 o
  -5   1   0      236.24      253.43     20.12 o
  -4   1   0     1139.57     1550.53     69.76 o
  -3   1   0    40851.43    38263.29    286.80 o
  -2   1   0    10247.88    10563.18    119.16 o
  -1   1   0     3572.16     3566.89     78.53 o
   0   1   0     2718.24     2678.56     37.79 o
   1   1   0     1429.23     1532.56     33.66 o
   2   1   0     2531.03     2506.55     73.10 o
   3   1   0     8031.69     8075.06    153.01 o
   4   1   0    36766.79    36560.38    387.32 o
   5   1   0       16.67       22.07      9.36 o
   6   1   0        2.64        0.00     29.20 o
   7   1   0        6.03       59.09     32.97 o
   8   1   0     3144.45     2900.60    178.85 o
  -9   2   0      371.84      372.46     32.27 o
  -8   2   0     1072.23     1007.57     81.61 o
  -7   2   0     1862.97     1967.80    110.58 o
  -6   2   0    24558.80    25323.87    351.16 o
  -5   2   0     1150.52     1190.53     69.89 o
  -4   2   0       42.98       78.93      8.52 o
  -3   2   0     6820.65     6622.71    117.67 o
  -2   2   0     7767.28     7385.63    105.83 o
  -1   2   0      445.68      438.57     19.74 o
   0   2   0    15202.14    14709.51    120.24 o
   1   2   0   104448.04   106153.95    358.71 o
   2   2   0     1583.73     1625.71     69.38 o
   3   2   0    10439.58    10593.24    194.32 o
   4   2   0     1447.80     1712.92     91.99 o
   5   2   0     1595.10     1653.85    101.77 o
   6   2   0     3826.57     3896.82    172.91 o
   7   2   0      889.04      974.93     83.98 o
  -9   3   0     3966.16     3763.81    187.30 o
  -8   3   0       71.48       67.05     31.57 o
  -7   3   0       13.13        0.00     26.82 o
  -6   3   0     2350.87     2416.34    109.92 o
  -5   3   0    10344.15    10203.96    196.59 o
  -4   3   0      114.36      102.26      9.64 o
  -3   3   0      207.51      164.31     15.09 o
  -2   3   0    95379.05    95103.21    456.82 o
  -1   3   0       54.81       61.66     18.18 o
   0   3   0    18746.89    18315.93    164.11 o
   1   3   0    22830.75    24944.64    202.38 o
   2   3   0     9117.50     9428.92    190.14 o
   3   3   0     5900.72     5981.93    167.47 o
   4   3   0     4113.33     4320.50    163.47 o
   5   3   0     6491.63     6799.08    219.75 o
   6   3   0      323.88      339.77     29.76 o
   7   3   0     1693.34     1592.39    113.63 o
  -9   4   0      450.07      425.15     45.55 o
  -8   4   0     3912.39     3889.96    172.91 o
  -7   4   0      492.61      533.45     45.41 o
  -6   4   0       10.31       26.82     24.59 o
  -5   4   0    26566.78    26695.00    323.93 o
  -4   4   0      264.92      312.27     23.05 o
  -3   4   0     6330.44     6029.37    130.27 o
  -2   4   0      189.69      117.36     10.06 o
  -1   4   0     4922.10     4723.21    141.33 o
   0   4   0      969.20     1001.76     47.54 o
   1   4   0     3315.24     3286.08     85.30 o
   2   4   0    17987.02    17862.15    296.01 o
   3   4   0     4578.30     4588.18    163.38 o
   4   4   0     4137.97     4230.91    175.48 o
   5   4   0      597.53      602.35     60.92 o
   6   4   0     5558.06     5954.33    240.58 o
 -10   5   0      867.55      841.87     71.54 o
  -9   5   0       86.38      117.48     52.67 o
  -8   5   0     4661.38     4525.10    179.82 o
  -7   5   0      218.75      187.62     18.16 o
  -6   5   0     5657.43     5657.48    169.62 o
  -5   5   0    21145.94    20949.20    304.15 o
  -4   5   0     8192.63     8171.66    178.85 o
  -3   5   0       59.18       65.24     28.08 o
  -2   5   0      870.78      856.41     60.10 o
  -1   5   0    41449.55    39681.52    659.69 o
   0   5   0    12594.15    12890.56    217.79 o
   1   5   0    30302.43    30683.88    293.36 o
   2   5   0      782.03      855.10     65.82 o
   3   5   0     3555.63     3620.31    164.81 o
   4   5   0     1395.99     1554.06    122.71 o
   5   5   0       38.09        8.94     50.15 o
   6   5   0      412.77      432.12     35.21 o
 -10   6   0      184.51      149.20     54.34 o
  -9   6   0      363.10      379.31     33.25 o
  -8   6   0     2878.40     3048.11    154.80 o
  -7   6   0     4581.45     4918.80    179.00 o
  -6   6   0      285.02      253.01     25.01 o
  -5   6   0      876.46      905.32     70.02 o
  -4   6   0    19367.18    18903.91    298.42 o
  -3   6   0     2763.76     2745.27    114.73 o
  -2   6   0    23166.91    22939.20    338.08 o
  -1   6   0     8816.38     8831.61    158.47 o
   0   6   0     2155.71     2220.42     82.91 o
   1   6   0     1781.57     1615.18     77.91 o
   2   6   0       30.87       34.78     33.39 o
   3   6   0      148.07      117.77     52.67 o
   4   6   0     4087.11     4427.75    210.54 o
   5   6   0     4166.32     4358.12    226.05 o
  -9   7   0       34.66       41.35     39.67 o
  -8   7   0      964.35      952.61     81.75 o
  -7   7   0     2580.25     2623.01    137.60 o
  -6   7   0     2039.94     2146.99    116.61 o
  -5   7   0     9476.28     9284.80    228.42 o
  -4   7   0    10413.02     9970.74    240.09 o
  -3   7   0     1252.68     1287.66     88.34 o
  -2   7   0     1762.63     1734.83    107.80 o
  -1   7   0     1653.90     1670.25     99.47 o
   0   7   0     6334.99     6358.55    248.45 o
   1   7   0    11943.02    11961.59    220.32 o
   2   7   0    11037.13    10893.35    312.55 o
   3   7   0      150.02      101.28     70.83 o
   4   7   0     2038.38     1860.40    129.44 o
  -9   8   0      677.65      690.09     63.85 o
  -8   8   0     1923.62     1888.10    136.57 o
  -7   8   0     4924.93     5001.47    201.39 o
  -5   8   0     3501.36     3275.91    150.25 o
  -4   8   0     5689.06     5603.99    198.44 o
  -3   8   0     5925.83     6046.94    204.21 o
  -2   8   0    10141.80    10134.43    279.23 o
  -1   8   0    22460.62    23056.13    304.91 o
   0   8   0     1498.27     1536.87    147.67 o
   1   8   0       32.19        8.52     37.16 o
   2   8   0      372.11      439.95     38.98 o
   3   8   0      655.45      579.57     39.40 o
  -9   9   0      579.73      626.22     51.56 o
  -8   9   0      712.10      688.43     44.99 o
  -7   9   0     1508.15     1844.38    131.38 o
  -6   9   0     2557.84     2386.57    140.67 o
  -5   9   0     2057.56     2161.25    136.45 o
  -4   9   0     9238.07     9010.08    281.82 o
  -3   9   0     2076.72     1933.00    133.38 o
  -2   9   0        9.21       49.31     49.31 o
  -1   9   0     1371.41     1393.07     69.21 o
   0   9   0     1188.98     1299.37     66.72 o
   1   9   0       14.58       38.76     34.63 o
   2   9   0     7484.01     7227.56    297.99 o
  -8  10   0      692.61      749.90     53.65 o
  -7  10   0     2945.02     2815.67    165.70 o
  -6  10   0     1695.46     1749.72    131.67 o
  -5  10   0      457.27      418.73     32.41 o
  -4  10   0     4760.03     5090.77    221.38 o
  -3  10   0     1152.03     1264.33     94.33 o
  -2  10   0      874.19      986.12     84.68 o
  -1  10   0     4046.21     3891.20    151.88 o
   0  10   0     8125.99     8291.59    221.16 o
   1  10   0       46.66       71.43     33.97 o
  -8  11   0        4.97       51.83     55.74 o
  -7  11   0     3962.52     4020.48    211.63 o
  -6  11   0     1480.20     1471.12    106.50 o
  -5  11   0     1562.00     1636.94    115.03 o
  -4  11   0     3136.69     3201.39    196.34 o
  -3  11   0     3507.49     3744.82    212.86 o
  -2  11   0       42.72      139.97     59.93 o
  -1  11   0     1139.21     1219.07     67.32 o
  -6  12   0     3322.89     3090.98    218.71 o
  -5  12   0       86.64      126.15     61.75 o
  -4  12   0     1340.22     1220.73    104.95 o
  -3  12   0     2766.01     2633.53    164.28 o
   2 -12   1      431.19      440.51     37.72 o
   3 -12   1     2698.94     2677.12    194.62 o
   4 -12   1     1008.03      979.00     69.73 o
   5 -12   1      902.71      842.31     69.59 o
   6 -12   1     1677.67     1518.00    105.80 o
   0 -11   1     4901.46     5206.09    183.95 o
   1 -11   1      113.40      106.03     56.30 o
   2 -11   1     1197.88     1334.88    104.25 o
   3 -11   1      375.77      342.85     35.49 o
   4 -11   1     1065.47     1128.84     94.61 o
   5 -11   1      772.98      765.71     61.62 o
   6 -11   1       90.44       86.61     55.18 o
   7 -11   1      625.47      636.70     51.28 o
  -1 -10   1     2290.20     2172.71    236.68 o
   0 -10   1     1967.01     1842.60    191.09 o
   1 -10   1       96.73      100.51     19.77 o
   2 -10   1       37.04       83.12     42.33 o
   3 -10   1      253.36      253.29     25.99 o
   4 -10   1      522.37      486.64     40.80 o
   5 -10   1     1324.06     1292.77     91.68 o
   6 -10   1     1277.91     1184.70     93.08 o
   7 -10   1     2356.28     2441.95    154.06 o
   8 -10   1     4378.38     4252.10    210.67 o
  -3  -9   1     1395.36     1389.29    100.34 o
  -2  -9   1      426.87      418.86     36.88 o
  -1  -9   1     1140.14     1112.41     61.36 o
   0  -9   1        4.77       37.22     27.80 o
   1  -9   1     3145.27     3224.82    124.21 o
   2  -9   1     1528.24     1556.29    102.88 o
   3  -9   1      658.86      724.64     59.52 o
   4  -9   1     1164.23     1179.28     79.24 o
   5  -9   1     1941.59     1949.91    124.98 o
   6  -9   1      325.37      391.05     25.01 o
   7  -9   1     2980.55     3231.43    171.72 o
   8  -9   1        3.23      -48.75     48.75 o
   9  -9   1       37.92       57.83     40.79 o
  -4  -8   1     2328.26     2142.21    140.63 o
  -3  -8   1      302.05      312.10     33.53 o
  -2  -8   1     5027.05     4680.51    222.37 o
  -1  -8   1      253.62      242.23     16.35 o
   0  -8   1     2996.84     3087.24    114.30 o
   1  -8   1      736.60      729.05     55.82 o
   2  -8   1      118.05      152.83     19.84 o
   3  -8   1      194.73      208.44     19.56 o
   4  -8   1      261.75      423.45     31.29 o
   5  -8   1       18.34       30.45     25.14 o
   6  -8   1      909.66      968.42     69.73 o
   7  -8   1      419.37      464.69     35.21 o
   8  -8   1     3615.58     3468.69    179.87 o
   9  -8   1     2508.57     2447.57    166.09 o
  -5  -7   1     4363.65     4058.43    237.10 o
  -4  -7   1     1422.67     1328.69    102.58 o
  -3  -7   1     1449.46     1368.31     95.88 o
  -2  -7   1      730.74      725.91     56.17 o
  -1  -7   1     2175.00     2258.98     96.54 o
   0  -7   1     1152.10     1283.17    100.21 o
   1  -7   1      117.83      127.01     18.86 o
   2  -7   1      600.50      542.73     53.10 o
   3  -7   1     2060.99     1978.43    106.42 o
   4  -7   1     1040.09     1033.13     77.29 o
   5  -7   1      651.48      621.39     56.87 o
   6  -7   1     2950.72     2979.83    136.23 o
   7  -7   1     2624.78     2494.35    137.74 o
   8  -7   1     4147.41     4258.33    185.50 o
   9  -7   1       54.15       -8.52     50.57 o
  -5  -6   1     1951.11     1946.76    153.62 o
  -4  -6   1     1535.25     1387.08     97.42 o
  -3  -6   1     2295.85     2475.67    143.46 o
  -2  -6   1       30.09       52.25     33.39 o
  -1  -6   1     8436.02     8083.04    159.10 o
   0  -6   1     1902.80     1824.94     77.07 o
   1  -6   1      965.48     1008.92     56.28 o
   2  -6   1       11.45      -27.94     27.94 o
   3  -6   1      515.63      530.29     38.71 o
   4  -6   1       70.04       61.19     34.37 o
   5  -6   1     7792.49     7618.97    195.89 o
   6  -6   1      336.78      285.15     25.01 o
   7  -6   1      435.33      446.67     31.86 o
   8  -6   1      929.69      948.41     71.69 o
   9  -6   1     1619.95     1611.65    106.36 o
  -6  -5   1      688.52      730.89     59.38 o
  -5  -5   1      330.29      310.43     31.85 o
  -4  -5   1     9919.38     9537.28    280.07 o
  -3  -5   1     2022.94     2168.59    124.02 o
  -2  -5   1     3421.82     3287.50    139.52 o
  -1  -5   1      471.15      487.43     46.60 o
   0  -5   1     5119.54     5233.25    112.43 o
   1  -5   1      500.68      502.39     29.83 o
   2  -5   1       94.43       97.51     11.18 o
   3  -5   1      293.71      353.35     27.52 o
   4  -5   1      869.68      809.09     62.47 o
   5  -5   1      304.02      291.02     25.71 o
   6  -5   1      963.09     1059.33     76.17 o
   7  -5   1      399.76      416.91     35.21 o
   8  -5   1     4298.22     4351.60    184.26 o
   9  -5   1     4227.85     4325.44    199.34 o
  -7  -4   1     5536.17     5248.95    255.11 o
  -6  -4   1     3215.17     3088.28    169.22 o
  -5  -4   1      485.77      547.70     42.75 o
  -4  -4   1     4923.56     4521.95    178.07 o
  -3  -4   1     1388.67     1464.72     91.14 o
  -2  -4   1     1087.94     1126.22     74.50 o
  -1  -4   1     2137.27     2112.22     73.24 o
   0  -4   1     8533.55     8475.96    126.96 o
   1  -4   1      713.98      744.02     44.31 o
   2  -4   1      148.01      198.25     16.49 o
   3  -4   1      112.58      145.85     10.34 o
   4  -4   1     2383.87     2618.51     98.21 o
   5  -4   1     7214.86     6805.39    170.38 o
   6  -4   1     7099.26     7127.86    189.76 o
   7  -4   1       56.54       75.30     32.27 o
   8  -4   1     1436.22     1395.54    111.53 o
   9  -4   1     1834.35     1977.69    138.94 o
  -7  -3   1     2017.30     2256.99    153.35 o
  -6  -3   1       13.62       28.92     28.92 o
  -5  -3   1      265.04      224.09     19.56 o
  -4  -3   1       57.45       19.84     31.43 o
  -3  -3   1    19903.69    20476.83    292.91 o
  -2  -3   1      404.03      457.20     34.51 o
  -1  -3   1     4979.54     5051.21    135.26 o
   0  -3   1      227.95      243.45     14.90 o
   1  -3   1      609.33      638.96     31.31 o
   2  -3   1      378.30      448.44     33.68 o
   3  -3   1     2793.32     2824.32     84.14 o
   4  -3   1       10.55       25.00     15.92 o
   5  -3   1     1865.88     1786.77     88.51 o
   6  -3   1       91.11       81.44     12.57 o
   7  -3   1      133.88      151.29     17.88 o
   8  -3   1       10.28       14.39     36.74 o
   9  -3   1     6452.71     6313.79    256.03 o
  -8  -2   1      133.61      168.48     56.16 o
  -7  -2   1        2.88       15.51     51.13 o
  -6  -2   1     6681.51     6877.14    214.30 o
  -5  -2   1     1718.35     1843.85    104.85 o
  -4  -2   1     5569.73     5502.92    159.87 o
  -3  -2   1     5315.87     5297.71    132.76 o
  -2  -2   1      628.87      571.65     39.27 o
  -1  -2   1        2.98       13.76     13.41 o
   0  -2   1     1430.92     1357.46     38.95 o
   1  -2   1     1738.16     1712.80    106.16 o
   2  -2   1      401.83      364.62     28.65 o
   3  -2   1      184.32      175.06     16.35 o
   4  -2   1      298.69      322.47     25.99 o
   5  -2   1     1285.26     1157.85     76.88 o
   6  -2   1     6833.76     6886.48    193.22 o
   7  -2   1     4317.75     4112.44    167.63 o
   8  -2   1     2011.72     1991.30    130.84 o
   9  -2   1     1260.70     1303.15     96.85 o
  -8  -1   1     2569.03     2595.76    160.09 o
  -7  -1   1     2048.80     2047.77    125.54 o
  -6  -1   1     9249.13     9234.94    232.94 o
  -5  -1   1      754.80      817.09     53.24 o
  -4  -1   1       49.85      107.01     10.20 o
  -3  -1   1     1106.98     1069.71     53.27 o
  -2  -1   1     6931.20     7034.54    113.59 o
  -1  -1   1      198.11      226.43     26.90 o
   0  -1   1     3896.70     3551.41     56.46 o
   1  -1   1      473.70      390.97     17.14 o
   2  -1   1     2579.55     2625.77     67.67 o
   3  -1   1      145.71      129.09      8.66 o
   4  -1   1     4183.16     4188.80    122.26 o
   5  -1   1        5.65       16.90     30.59 o
   6  -1   1    10396.42    10347.47    247.09 o
   7  -1   1      335.81      344.38     28.36 o
   8  -1   1      485.60      501.99     45.97 o
  -9   0   1     6514.10     6702.99    261.06 o
  -8   0   1      979.14     1071.80     79.79 o
  -7   0   1       11.49       12.43     38.28 o
  -6   0   1      476.19      377.81     33.81 o
  -5   0   1    10576.01    10393.43    209.05 o
  -4   0   1       18.82       -6.01     21.65 o
  -3   0   1     7276.70     7114.77    125.28 o
  -2   0   1     7559.64     7464.28    102.72 o
  -1   0   1       10.21      129.82      6.98 o
   0   0   1      855.64      927.84     25.17 o
   1   0   1       18.67       27.92     10.87 o
   2   0   1      112.63      138.73     14.95 o
   3   0   1      575.54      440.63     32.28 o
   4   0   1       11.12       60.35      9.92 o
   5   0   1     1549.41     1378.79     89.47 o
   6   0   1      844.63      886.09     68.33 o
   7   0   1     3732.38     4043.23    179.89 o
   8   0   1      314.92      339.63     32.97 o
  -9   1   1      656.45      673.18     51.56 o
  -8   1   1     4303.92     4180.65    187.90 o
  -7   1   1      223.05      267.12     20.54 o
  -6   1   1    15713.31    16561.13    285.27 o
  -5   1   1     9453.23     9364.17    190.02 o
  -4   1   1     1715.40     1779.08     73.15 o
  -3   1   1       23.52       34.23      6.85 o
  -2   1   1     2665.31     2805.89     62.26 o
  -1   1   1      146.58      139.44      7.66 o
   0   1   1       11.84       38.05     16.35 o
   1   1   1     1011.80      961.41     39.44 o
   2   1   1       68.45       98.63      8.94 o
   3   1   1     4010.90     3917.81    115.40 o
   4   1   1     4253.38     4065.94    140.14 o
   5   1   1     4551.37     4380.59    161.11 o
   6   1   1     1294.22     1197.90     79.24 o
   7   1   1     4409.42     4699.80    204.96 o
   8   1   1      774.45      828.02     63.85 o
  -9   2   1     5315.38     5188.88    219.15 o
  -8   2   1    17137.00    16634.54    349.49 o
  -7   2   1      288.61      338.10     29.20 o
  -6   2   1       88.55       78.93     11.87 o
  -5   2   1        9.27       30.45     17.60 o
  -4   2   1     4796.44     4666.94    113.97 o
  -3   2   1     1095.80     1036.06     46.71 o
  -2   2   1    21281.08    20878.63    186.46 o
  -1   2   1     4305.15     3963.04     61.01 o
   0   2   1     1026.02     1043.75     39.67 o
   1   2   1      563.68      679.10     32.98 o
   2   2   1     1226.78     1314.51     67.67 o
   3   2   1      183.48      252.45     26.82 o
   4   2   1     5777.96     5821.65    178.60 o
   5   2   1      509.90      536.11     40.24 o
   6   2   1      779.52      820.64     57.57 o
   7   2   1      311.76      315.46     29.20 o
 -10   3   1      187.40      120.98     61.05 o
  -9   3   1      518.46      597.99     49.32 o
  -8   3   1     1168.59     1072.19     75.19 o
  -7   3   1      196.02      231.63     19.14 o
  -6   3   1      551.50      565.91     40.38 o
  -5   3   1    21857.07    21157.31    279.44 o
  -4   3   1    12845.37    12525.74    191.72 o
  -3   3   1     1138.31     1281.40     58.73 o
  -2   3   1      149.31      203.84     17.18 o
  -1   3   1        0.81       14.52     15.16 o
   0   3   1     3588.01     3605.97    110.42 o
   1   3   1      100.33      127.63      8.69 o
   2   3   1      989.44      903.08     70.31 o
   3   3   1     2463.63     2296.85    111.89 o
   4   3   1      448.67      448.50     26.83 o
   5   3   1     3036.59     2854.55    155.24 o
   6   3   1     1137.69     1148.85     91.81 o
   7   3   1     1533.57     1481.17    112.09 o
 -10   4   1      208.29      117.91     67.34 o
  -9   4   1      223.19      215.28     25.84 o
  -8   4   1     9967.44     9926.02    264.61 o
  -7   4   1    10477.61    10735.74    246.55 o
  -6   4   1     1228.35     1209.63     77.16 o
  -5   4   1     3040.80     2963.26    109.29 o
  -4   4   1      150.89      148.23     10.62 o
  -3   4   1      310.72      266.17     21.38 o
  -2   4   1      354.23      533.63     35.91 o
  -1   4   1     8215.17     7898.20    153.85 o
   0   4   1     1697.81     1575.71     62.30 o
   1   4   1     2503.38     2461.09    144.94 o
   2   4   1      981.83      952.76     63.17 o
   3   4   1     1734.53     1784.27    110.02 o
   4   4   1      128.77       72.78     49.31 o
   5   4   1     5259.77     5044.03    220.98 o
   6   4   1      770.69      777.86     59.38 o
 -10   5   1     6423.06     6547.61    249.58 o
  -9   5   1      522.45      483.56     34.37 o
  -8   5   1     1526.32     1508.15    106.23 o
  -7   5   1     3478.37     3435.50    145.77 o
  -6   5   1     1687.89     1482.77     88.36 o
  -5   5   1     4510.48     4629.58    140.87 o
  -4   5   1    11856.23    11521.57    216.93 o
  -3   5   1     4136.81     4085.66    126.76 o
  -2   5   1      428.02      424.50     36.89 o
  -1   5   1     2532.66     2367.17     79.84 o
   0   5   1     5158.16     5502.07    284.97 o
   1   5   1     3962.84     3755.84    127.66 o
   2   5   1      745.47      663.90     51.70 o
   3   5   1     1247.95     1064.29     79.94 o
   4   5   1     2324.14     2227.17    150.72 o
   5   5   1      238.02      224.78     27.52 o
 -10   6   1     2681.89     2502.90    165.54 o
  -9   6   1       94.32       84.80     45.68 o
  -8   6   1      257.26      315.87     27.80 o
  -7   6   1    11049.49    11231.76    264.94 o
  -6   6   1      571.10      578.61     45.97 o
  -5   6   1     5336.51     5023.53    161.77 o
  -4   6   1     1751.62     1882.02     97.32 o
  -3   6   1     1871.07     2060.92    103.34 o
  -2   6   1     4336.44     4358.90    156.13 o
  -1   6   1       18.14       29.19     21.54 o
   0   6   1     1146.07     1152.42     62.66 o
   1   6   1      491.93      443.27     21.49 o
   2   6   1      132.22      139.00     17.04 o
   3   6   1     3194.79     3256.13    177.90 o
   4   6   1     3019.90     2976.79    183.32 o
 -10   7   1     5648.94     5301.12    246.16 o
  -9   7   1     3803.72     4365.70    197.08 o
  -8   7   1     6631.37     6608.25    227.97 o
  -7   7   1     4904.99     5189.74    185.73 o
  -6   7   1     2097.11     2039.38    118.85 o
  -5   7   1     4066.68     3869.41    152.69 o
  -4   7   1       71.20       55.46     35.06 o
  -3   7   1     2113.40     2022.45    109.91 o
  -2   7   1      162.95      119.73     51.55 o
  -1   7   1      217.08      172.27     19.41 o
   0   7   1     3225.99     3082.48    112.46 o
   1   7   1     4195.56     4046.94    215.55 o
   2   7   1     1068.37      981.86     77.98 o
   3   7   1     2451.32     2287.54    165.95 o
   4   7   1     1129.90     1229.45    104.53 o
  -9   8   1     2909.74     2806.05    172.69 o
  -8   8   1      136.77      123.63     19.00 o
  -7   8   1     1051.35     1119.66     81.05 o
  -6   8   1     2713.30     2656.48    145.02 o
  -5   8   1      746.01      787.83     63.86 o
  -4   8   1     7596.94     7130.16    234.89 o
  -3   8   1     2975.87     3026.55    155.12 o
  -2   8   1     3725.92     3781.70    177.69 o
  -1   8   1     3182.19     3202.43    217.50 o
   0   8   1     2103.33     2083.53    151.48 o
   1   8   1       74.79       74.89     16.60 o
   2   8   1      180.20      226.73     26.96 o
   3   8   1      304.95      249.65     86.48 o
  -9   9   1     2971.50     3269.55    187.79 o
  -8   9   1       42.31       59.37     47.22 o
  -7   9   1     8487.27     8323.30    268.05 o
  -6   9   1     5106.91     5152.63    207.56 o
  -5   9   1      592.43      566.16     43.59 o
  -4   9   1     2058.00     1930.71    139.67 o
  -3   9   1      222.16      213.19     22.35 o
  -2   9   1       25.20       34.50     45.68 o
  -1   9   1        1.52       -6.90     36.46 o
   0   9   1      271.24      297.01     19.59 o
   1   9   1     3364.65     3214.69    141.04 o
   2   9   1     1967.76     1816.70    133.49 o
  -9  10   1     7022.69     6990.44    289.24 o
  -8  10   1     1820.22     1865.86    119.37 o
  -7  10   1      112.46      110.50     20.95 o
  -6  10   1      525.00      527.01     38.56 o
  -5  10   1       70.19       71.10     39.67 o
  -4  10   1     2415.09     2303.71    171.55 o
  -3  10   1     2615.47     2465.07    167.51 o
  -2  10   1     2701.40     2776.34    178.00 o
  -1  10   1     2706.42     2676.05    334.17 o
   0  10   1      189.53      262.43     31.85 o
  -8  11   1       97.41       84.24     59.51 o
  -7  11   1     1507.03     1569.36    105.94 o
  -6  11   1     8735.55     8338.02    310.03 o
  -5  11   1     1915.09     1841.06    126.92 o
  -4  11   1      361.51      341.87     36.46 o
  -3  11   1      192.91      298.12     32.69 o
  -2  11   1     3597.27     4124.44    225.58 o
  -1  11   1      785.11      715.71     61.90 o
  -5  12   1     3237.22     3224.56    214.92 o
   2 -12   2      991.89     1068.42     76.58 o
   3 -12   2       45.56       81.44     50.71 o
   4 -12   2     7286.11     6891.61    302.02 o
   5 -12   2     3188.73     3316.31    200.38 o
   6 -12   2      937.59      926.29     71.12 o
   0 -11   2      172.80      184.20     29.45 o
   1 -11   2     3808.90     3988.53    159.49 o
   2 -11   2     6457.23     6411.64    277.06 o
   3 -11   2      108.24      165.12     65.24 o
   4 -11   2     1640.78     1666.35    115.31 o
   5 -11   2     6325.98     5958.46    251.84 o
   6 -11   2      217.92      126.01     71.81 o
   7 -11   2     2697.74     2814.98    180.36 o
  -2 -10   2     5044.42     4845.52    256.04 o
  -1 -10   2     6302.33     6356.82    193.86 o
   0 -10   2      104.90      130.73     23.89 o
   1 -10   2     2121.90     2243.63    113.10 o
   2 -10   2     1716.92     1746.69    118.11 o
   3 -10   2       45.49       17.88     50.57 o
   4 -10   2     5140.58     5057.77    229.11 o
   5 -10   2     8885.94     8818.88    287.29 o
   6 -10   2     2485.72     2484.34    156.87 o
   7 -10   2      621.67      677.09     41.22 o
   8 -10   2     3181.22     3041.09    184.58 o
  -3  -9   2      154.45      167.36     25.56 o
  -2  -9   2     1411.27     1220.65    108.17 o
  -1  -9   2      203.63      229.15     24.10 o
   0  -9   2      685.64      686.25     38.39 o
   1  -9   2     1245.77     1280.46     67.69 o
   2  -9   2    21473.51    20060.17    423.69 o
   3  -9   2     8972.27     8790.02    271.15 o
   4  -9   2     4337.24     4186.13    180.93 o
   5  -9   2     1473.52     1417.56    109.86 o
   6  -9   2     1513.73     1460.17    114.19 o
   7  -9   2     2195.86     2032.25    145.81 o
   8  -9   2     5676.66     6139.55    244.78 o
  -4  -8   2        7.72       33.39     57.97 o
  -3  -8   2     2526.28     2403.81    167.36 o
  -2  -8   2      633.21      706.59     49.60 o
  -1  -8   2     8191.58     8202.91    193.78 o
   0  -8   2    13007.38    13593.98    726.36 o
   1  -8   2     3487.72     3415.37    117.93 o
   2  -8   2      699.26      695.88     57.85 o
   3  -8   2     2551.67     2618.72    136.77 o
   4  -8   2     3905.32     3529.84    154.76 o
   5  -8   2    12896.04    12125.86    291.12 o
   6  -8   2     7229.06     7008.17    231.42 o
   7  -8   2     2149.59     2373.67    142.88 o
   8  -8   2      264.74      304.56     30.73 o
   9  -8   2      708.21      674.72     60.64 o
  -5  -7   2     1554.66     1539.47    112.37 o
  -4  -7   2     4308.77     4421.26    215.03 o
  -3  -7   2     2620.04     2538.88    158.71 o
  -2  -7   2     1306.18     1355.87     93.50 o
  -1  -7   2      919.00      926.75     48.31 o
   0  -7   2     1122.57     1276.41     69.25 o
   1  -7   2     2650.51     2626.18     94.01 o
   2  -7   2    12948.66    13167.86    287.82 o
   3  -7   2    18737.17    18603.05    325.82 o
   4  -7   2      771.37      690.19     53.80 o
   5  -7   2    18600.97    19532.86    344.32 o
   6  -7   2      775.64      753.04     55.61 o
   7  -7   2        5.23       20.67     35.90 o
   8  -7   2     6969.16     6927.88    249.52 o
   9  -7   2     4318.18     4596.43    210.80 o
  -6  -6   2      349.40      304.00     30.74 o
  -5  -6   2      319.54      335.86     29.62 o
  -4  -6   2      620.04      651.53     42.20 o
  -3  -6   2      908.76      965.07     73.65 o
  -2  -6   2     4299.90     4090.93    167.96 o
  -1  -6   2      799.32      829.34     45.05 o
   0  -6   2    23697.72    24688.69    591.71 o
   1  -6   2    11744.69    11866.24    181.00 o
   2  -6   2    24028.25    22868.42    334.48 o
   3  -6   2     1113.64     1079.36     73.38 o
   4  -6   2      221.49      236.66     24.45 o
   5  -6   2     8572.70     8806.84    219.48 o
   6  -6   2    13312.29    13207.35    284.73 o
   7  -6   2     1061.45      967.75     74.49 o
   8  -6   2       17.08       22.77     34.64 o
   9  -6   2     1767.12     1942.11    142.01 o
  -6  -5   2     1318.69     1371.54    100.34 o
  -5  -5   2     7848.53     7480.97    257.08 o
  -4  -5   2      690.47      643.88     46.67 o
  -3  -5   2     3972.24     4574.17    169.90 o
  -2  -5   2     5069.92     5290.35    171.01 o
  -1  -5   2    22604.46    22268.82    240.72 o
   0  -5   2     1132.09     1237.03     56.07 o
   1  -5   2     1386.90     1480.64     59.31 o
   2  -5   2     5522.22     5506.90    145.53 o
   3  -5   2    15919.39    15640.79    245.97 o
   4  -5   2    11744.62    11728.23    221.98 o
   5  -5   2      498.31      528.44     42.62 o
   6  -5   2    17899.26    17793.15    322.33 o
   7  -5   2       11.02        6.43     27.52 o
   8  -5   2     1584.78     1577.57    116.43 o
   9  -5   2     7090.69     6945.34    264.89 o
  -7  -4   2     1006.63      968.10     78.81 o
  -6  -4   2      846.98     1111.86     81.05 o
  -5  -4   2       20.61       39.81     32.55 o
  -4  -4   2     8705.45     8367.61    231.40 o
  -3  -4   2     2635.37     2566.86    118.90 o
  -2  -4   2     3109.80     3154.15    117.56 o
  -1  -4   2     8858.60     8851.90    133.97 o
   0  -4   2      599.60      548.51     29.28 o
   1  -4   2     6831.17     6780.22    206.68 o
   2  -4   2     1129.85     1166.44     61.52 o
   3  -4   2    76111.21    74818.92    500.21 o
   4  -4   2      734.16      746.96     55.62 o
   5  -4   2      600.78      548.03     44.57 o
   6  -4   2     4230.44     4449.01    159.54 o
   7  -4   2     2943.97     2885.50    140.55 o
   8  -4   2      238.86      276.33     26.26 o
   9  -4   2      595.96      614.06     55.19 o
  -8  -3   2      319.04      375.25     34.65 o
  -7  -3   2     2622.94     2585.37    157.30 o
  -6  -3   2      150.35      172.39     18.58 o
  -5  -3   2     3222.63     3290.98    148.00 o
  -4  -3   2     4309.41     4156.56    146.43 o
  -3  -3   2     1009.31     1132.74     69.75 o
  -2  -3   2     7828.11     7980.36    161.96 o
  -1  -3   2     1719.40     1880.44     64.28 o
   0  -3   2    64203.64    61064.14    654.70 o
   1  -3   2    10459.22    11190.59    118.66 o
   2  -3   2     1853.41     2012.58     71.49 o
   3  -3   2    15169.13    15043.14    210.47 o
   4  -3   2     6722.59     6947.62    160.29 o
   5  -3   2       17.55       30.31     28.36 o
   6  -3   2     2841.70     2716.79    132.87 o
   7  -3   2    12481.58    12843.13    308.34 o
   8  -3   2      656.97      686.04     58.82 o
  -8  -2   2       27.64       26.54     34.22 o
  -7  -2   2     2777.45     3070.45    157.17 o
  -6  -2   2      466.31      490.13     40.94 o
  -5  -2   2      112.80      102.12     14.53 o
  -4  -2   2      423.28      378.24     30.32 o
  -3  -2   2    46291.57    48946.93    401.90 o
  -2  -2   2     1627.62     1612.20     63.93 o
  -1  -2   2      766.62      812.31     30.89 o
   0  -2   2      187.24      146.66     11.46 o
   1  -2   2     2655.80     2664.11     70.19 o
   2  -2   2      382.82      390.71     26.13 o
   3  -2   2     4453.56     4292.45    112.66 o
   4  -2   2    50675.54    49657.86    437.61 o
   5  -2   2      357.90      354.60     29.62 o
   6  -2   2        3.07        5.59     31.29 o
   7  -2   2     2809.60     3146.45    158.99 o
   8  -2   2        0.59      -50.85     50.85 o
  -9  -1   2      299.78      290.59     30.74 o
  -8  -1   2      139.16      135.51     47.22 o
  -7  -1   2      104.24      137.18     46.52 o
  -6  -1   2    10766.49    10807.83    250.52 o
  -5  -1   2     1317.91     1334.54     82.75 o
  -4  -1   2      525.55      540.36     37.87 o
  -3  -1   2      707.07      675.78     44.87 o
  -2  -1   2     3194.05     3415.12     81.71 o
  -1  -1   2     1172.67     1226.82     36.17 o
   0  -1   2     6460.88     6622.92    151.99 o
   1  -1   2   128689.80   134306.34   1553.31 o
   2  -1   2       45.37      336.67     24.87 o
   3  -1   2      911.39      860.05     55.35 o
   4  -1   2     1830.11     1875.55     92.15 o
   5  -1   2       11.62        4.89     26.82 o
   6  -1   2     2310.62     2230.70    121.50 o
   7  -1   2     1625.46     1522.12     97.84 o
   8  -1   2     4618.59     4956.79    222.44 o
  -9   0   2     1646.70     1693.13    131.80 o
  -8   0   2       55.95       58.11     41.21 o
  -7   0   2      556.50      624.00     54.21 o
  -6   0   2      331.81      312.40     24.59 o
  -5   0   2     2269.00     2364.16     98.05 o
  -4   0   2       60.85       62.17      8.24 o
  -3   0   2      578.46      754.58     43.47 o
  -2   0   2    99232.95   104667.09    433.68 o
  -1   0   2     4998.18     5247.55    129.27 o
   0   0   2     4753.96     4872.91     73.55 o
   1   0   2      613.93      692.80     42.35 o
   2   0   2      115.65      104.92      9.64 o
   3   0   2     4797.54     4531.54    127.07 o
   4   0   2    17494.90    18268.02    290.32 o
   5   0   2    23400.91    23614.91    370.55 o
   6   0   2        5.99       19.84     38.14 o
   7   0   2       60.69       24.45     42.33 o
  -9   1   2      806.42      866.04     79.79 o
  -8   1   2      241.78      234.98     21.10 o
  -7   1   2      241.65      224.23     18.72 o
  -6   1   2      197.83      242.11     23.19 o
  -5   1   2    19588.38    19295.47    268.83 o
  -4   1   2      118.39      150.04     10.90 o
  -3   1   2     3401.57     3821.11     91.92 o
  -2   1   2     5779.36     5913.54    101.09 o
  -1   1   2     1391.87     1329.58     48.00 o
   0   1   2       38.80       53.22     16.98 o
   1   1   2      912.16      786.97     34.49 o
   2   1   2    62117.70    61540.22    457.63 o
   3   1   2     1497.77     1492.88     81.65 o
   4   1   2     6478.86     6541.54    187.20 o
   5   1   2      285.83      276.48     22.07 o
   6   1   2     1309.90     1350.48     87.63 o
   7   1   2     3689.42     3246.87    195.11 o
 -10   2   2      240.91      248.81     26.40 o
  -9   2   2      188.23      224.50     25.29 o
  -8   2   2     3720.76     3771.70    164.09 o
  -7   2   2      266.62      259.30     25.29 o
  -6   2   2      108.10       94.30     11.46 o
  -5   2   2     1754.90     1749.78     81.25 o
  -4   2   2     6729.91     6330.94    137.56 o
  -3   2   2       42.37       39.53      7.12 o
  -2   2   2     2289.80     2365.62     73.23 o
  -1   2   2    65825.01    63596.47    300.13 o
   0   2   2      471.78      424.82     25.15 o
   1   2   2    20127.87    20951.30    338.12 o
   2   2   2     2732.13     2845.68    110.40 o
   3   2   2      740.80      805.90     54.64 o
   4   2   2     4755.22     4600.72    175.39 o
   5   2   2     3971.03     3951.45    177.68 o
   6   2   2     2778.52     2774.97    166.25 o
   7   2   2      364.77      343.54     34.23 o
 -10   3   2     2002.26     2120.47    151.80 o
  -9   3   2       59.35       45.12     48.75 o
  -8   3   2       33.76       62.02     36.32 o
  -7   3   2     2229.47     2347.43    118.85 o
  -6   3   2      246.71      243.79     21.65 o
  -5   3   2      365.61      418.19     32.69 o
  -4   3   2    35147.99    33307.45    327.35 o
  -3   3   2     1925.24     1978.63     76.11 o
  -2   3   2     4479.29     4164.60    111.61 o
  -1   3   2     2102.95     1861.84     82.98 o
   0   3   2     3943.61     4125.07    160.61 o
   1   3   2      239.47      232.62     13.23 o
   2   3   2     4301.62     3980.94    146.03 o
   3   3   2    14591.01    13938.50    293.60 o
   4   3   2     3491.56     3655.94    173.46 o
   5   3   2     8107.86     8001.51    274.03 o
   6   3   2      523.03      606.78     51.97 o
 -10   4   2        1.75       44.28     42.33 o
  -9   4   2       94.56      103.52     49.03 o
  -8   4   2      195.41      190.41     17.60 o
  -7   4   2     5784.90     5718.92    179.95 o
  -6   4   2      231.97      271.87     21.79 o
  -5   4   2     8577.64     8648.31    188.22 o
  -4   4   2     6510.36     6063.27    150.22 o
  -3   4   2     1105.47     1109.43     64.59 o
  -2   4   2       18.22      -23.05     23.05 o
  -1   4   2       11.76       32.94     16.14 o
   0   4   2    24570.45    24547.32    399.32 o
   1   4   2     6654.81     6679.12    149.92 o
   2   4   2    10033.22    10452.73    262.16 o
   3   4   2      317.69      334.75     27.66 o
   4   4   2     1218.55     1369.46     89.58 o
   5   4   2     1047.62     1100.74     86.78 o
 -10   5   2      261.83      105.20     88.71 o
  -9   5   2      473.25      481.18     38.70 o
  -8   5   2       15.72       25.42     36.88 o
  -7   5   2     1354.61     1333.29     90.57 o
  -6   5   2     3063.30     3187.91    130.38 o
  -5   5   2      453.99      462.63     39.68 o
  -4   5   2      385.70      437.05     33.67 o
  -3   5   2    20430.46    20596.34    307.77 o
  -2   5   2     5176.32     5131.80    159.17 o
  -1   5   2    26070.91    25775.81    271.09 o
   0   5   2     1223.26     1318.10    213.72 o
   1   5   2      838.93      863.26     45.08 o
   2   5   2      512.97      470.16     34.51 o
   3   5   2       43.66       40.79     52.25 o
   4   5   2      446.05      428.64     33.95 o
   5   5   2     2814.79     2674.97    194.76 o
 -10   6   2      239.15      250.91     25.29 o
  -9   6   2        8.10       30.87     44.98 o
  -8   6   2      102.44      141.23     17.60 o
  -7   6   2     1283.03     1140.07     75.33 o
  -6   6   2     7519.74     7631.28    210.24 o
  -5   6   2     1732.41     1820.31     97.45 o
  -4   6   2     9066.94     8766.60    220.19 o
  -3   6   2     4348.14     4445.07    161.57 o
  -2   6   2       83.95       63.56     39.67 o
  -1   6   2       14.28       25.71     27.53 o
   0   6   2      806.07      801.28     44.45 o
   1   6   2     2549.96     2516.63    105.43 o
   2   6   2     5807.11     5469.45    229.74 o
   3   6   2     7846.81     7688.58    281.97 o
   4   6   2      325.06      287.38     33.11 o
 -10   7   2      165.76      158.56     71.53 o
  -9   7   2     1057.39     1098.65     86.22 o
  -8   7   2        1.86        0.00     30.73 o
  -7   7   2      490.82      486.22     36.05 o
  -6   7   2     2717.41     2789.90    140.97 o
  -5   7   2       78.52       92.62     36.46 o
  -4   7   2     7794.81     7337.24    223.18 o
  -3   7   2     1121.81     1068.21     77.57 o
  -2   7   2     8596.57     8557.93    252.41 o
  -1   7   2     9552.50     9455.12    381.79 o
   0   7   2    11703.86    11779.79    223.74 o
   1   7   2        6.98       71.03     34.62 o
   2   7   2       27.86       -9.64     52.11 o
   3   7   2       61.69      -43.58     61.47 o
  -9   8   2        0.63      -40.09     40.09 o
  -8   8   2      273.75      299.11     25.99 o
  -7   8   2      230.63      159.82     58.12 o
  -6   8   2     1114.54     1102.09     81.06 o
  -5   8   2     7046.15     6657.63    227.65 o
  -4   8   2     1240.75     1196.66     83.58 o
  -3   8   2    10490.49    11144.61    306.97 o
  -2   8   2      244.24      248.96     23.05 o
  -1   8   2      433.93      465.02     25.93 o
   0   8   2     1312.68     1233.36     63.09 o
   1   8   2       65.04       44.14     64.40 o
   2   8   2        1.46       22.07     49.03 o
  -9   9   2      564.73      597.99     47.64 o
  -8   9   2     2717.83     2780.05    173.38 o
  -7   9   2       11.65        0.00     40.09 o
  -6   9   2     2087.29     2098.94    133.51 o
  -5   9   2     1283.19     1271.53     93.50 o
  -4   9   2     1281.27     1265.80     93.36 o
  -3   9   2     2689.58     2788.26    173.25 o
  -2   9   2      137.32       55.60     60.21 o
  -1   9   2     2071.57     2054.44    107.48 o
   0   9   2     4202.11     4465.14    269.98 o
   1   9   2     5337.97     5362.86    185.29 o
  -8  10   2      585.03      549.37     36.47 o
  -7  10   2       53.39       74.60     47.64 o
  -6  10   2     2168.41     1887.39    148.04 o
  -5  10   2      217.82      215.14     25.43 o
  -4  10   2     4158.73     4007.56    224.81 o
  -3  10   2      620.52      730.33     63.15 o
  -2  10   2     3293.77     3490.98    206.97 o
  -1  10   2      283.86      294.33     78.65 o
  -7  11   2     3210.37     2995.40    187.94 o
  -6  11   2      300.26      218.92     32.13 o
  -5  11   2     3640.34     3750.70    218.32 o
  -4  11   2       58.75       23.19     58.95 o
  -3  11   2     1082.45     1255.98    106.76 o
   2 -12   3      349.12      352.76     35.07 o
   3 -12   3      873.81      867.87     60.64 o
   4 -12   3       78.01       58.53     56.16 o
   5 -12   3       47.04      -59.93     59.93 o
   0 -11   3     1397.84     1375.71     82.75 o
   1 -11   3      149.41       65.34     48.46 o
   2 -11   3     2716.11     2604.85    182.33 o
   3 -11   3      294.90      353.46     35.07 o
   4 -11   3      352.72      370.51     33.67 o
   5 -11   3      766.54      827.47     55.61 o
   6 -11   3      470.89      546.98     49.60 o
   7 -11   3       98.65      103.79     74.88 o
  -2 -10   3      475.03      439.96     39.96 o
  -1 -10   3     1315.29     1234.24     81.62 o
   0 -10   3     3407.85     3428.10    141.34 o
   1 -10   3       44.21      113.59     15.30 o
   2 -10   3     5369.14     5623.97    244.24 o
   3 -10   3      399.25      462.45     42.05 o
   4 -10   3      237.02      272.42     25.29 o
   5 -10   3       53.48      -42.75     51.97 o
   6 -10   3      151.02      123.49     58.39 o
   7 -10   3        3.42        9.36     33.95 o
  -3  -9   3     1915.24     1767.78    129.85 o
  -2  -9   3      160.20      145.15     23.75 o
  -1  -9   3     4983.50     5066.51    316.41 o
   0  -9   3       44.24       13.61     33.21 o
   1  -9   3      674.61      716.09     37.30 o
   2  -9   3        7.67      -16.48     38.69 o
   3  -9   3      700.91      645.70     54.22 o
   4  -9   3       55.01       22.35     38.70 o
   5  -9   3      214.36      234.00     22.91 o
   6  -9   3       97.81       94.71     43.31 o
   7  -9   3       12.71       34.36     34.36 o
   8  -9   3      138.64      160.23     26.96 o
  -4  -8   3     8236.15     7748.75    309.83 o
  -3  -8   3     2373.94     2624.88    167.35 o
  -2  -8   3      198.68      213.33     23.75 o
  -1  -8   3      144.64      211.89     44.42 o
   0  -8   3     3775.29     3828.86    130.09 o
   1  -8   3     1835.97     1943.16     90.84 o
   2  -8   3      234.61      238.90     22.49 o
   3  -8   3     4966.79     5108.00    191.23 o
   4  -8   3      522.23      668.57     51.14 o
   5  -8   3       31.92       33.11     35.62 o
   6  -8   3       18.59       78.65     42.33 o
   7  -8   3     1237.38     1299.41     87.07 o
   8  -8   3     1093.11     1066.92     94.19 o
  -5  -7   3       25.02       31.29     40.37 o
  -4  -7   3       95.02        0.00     60.35 o
  -3  -7   3     1574.20     1699.94    127.89 o
  -2  -7   3      380.12      361.86     31.58 o
  -1  -7   3      752.32      750.71     40.86 o
   0  -7   3     9029.78     9119.69    182.98 o
   1  -7   3      254.87      210.30     52.25 o
   2  -7   3       27.46       58.81     31.15 o
   3  -7   3       69.31       60.91     38.00 o
   4  -7   3      160.83      186.50     17.88 o
   6  -7   3      631.02      597.33     49.18 o
   7  -7   3      325.38      366.73     28.92 o
   8  -7   3      412.05      355.42     32.55 o
  -6  -6   3      356.90      248.82     84.24 o
  -5  -6   3      493.39      465.11     33.95 o
  -4  -6   3      472.85      473.22     34.37 o
  -3  -6   3    18183.88    18059.99    372.55 o
  -2  -6   3     1223.93     1215.30     92.67 o
  -1  -6   3     1215.61     1231.92     69.33 o
   0  -6   3      471.49      479.04     34.86 o
   1  -6   3     4752.95     4582.94    238.51 o
   2  -6   3       15.52        9.78     30.03 o
   3  -6   3      958.87     1049.74     73.51 o
   4  -6   3      376.02      428.79     32.69 o
   5  -6   3       96.61       75.30     38.00 o
   6  -6   3      110.01      111.34     16.48 o
   7  -6   3      287.52      286.26     22.63 o
   8  -6   3      630.93      645.51     59.80 o
  -7  -5   3       40.77       10.34     51.97 o
  -6  -5   3    11147.91    11292.86    331.76 o
  -5  -5   3     7071.53     6863.51    248.47 o
  -4  -5   3      891.56      886.53     72.25 o
  -3  -5   3     6377.80     6382.77    201.05 o
  -2  -5   3     1031.65     1097.44     80.78 o
  -1  -5   3       35.67       27.00     20.20 o
   0  -5   3     6812.58     6997.91    137.27 o
   1  -5   3    16034.33    16589.67    290.18 o
   2  -5   3      237.21      253.58     15.79 o
   3  -5   3      229.02      284.59     21.38 o
   4  -5   3       46.19       30.59     26.54 o
   5  -5   3     1130.97     1219.56     85.25 o
   6  -5   3      333.02      369.53     35.21 o
   7  -5   3      997.30     1116.26     79.65 o
   8  -5   3      316.54      345.21     33.95 o
  -7  -4   3       47.03       27.24     56.72 o
  -6  -4   3     2067.95     2279.66    139.80 o
  -5  -4   3        0.38      -25.84     28.78 o
  -4  -4   3       46.08       59.37     12.57 o
  -3  -4   3     3915.87     4161.70    145.71 o
  -2  -4   3    18500.65    18919.90    289.18 o
  -1  -4   3       20.49       15.02     20.88 o
   0  -4   3     4518.52     4478.13    189.81 o
   1  -4   3        9.27       17.28     34.85 o
   2  -4   3      562.61      582.45     38.85 o
   3  -4   3     1599.74     1597.32     78.16 o
   4  -4   3      183.35      168.48     13.41 o
   5  -4   3      123.34      135.51     14.95 o
   6  -4   3      720.05      652.41     45.83 o
   7  -4   3       48.62       77.95     41.91 o
   8  -4   3     1066.74     1123.79     84.12 o
  -8  -3   3      417.22      388.67     33.25 o
  -7  -3   3      604.60      579.70     45.69 o
  -6  -3   3      316.93      254.83     23.75 o
  -5  -3   3    20028.67    20027.60    346.64 o
  -4  -3   3     3860.54     3731.94    138.98 o
  -3  -3   3     7408.98     7816.37    176.63 o
  -2  -3   3     8559.24     8779.32    172.53 o
  -1  -3   3     1409.05     1601.96     53.00 o
   0  -3   3      424.61      326.98     23.34 o
   1  -3   3    12782.99    13203.07    140.83 o
   2  -3   3    11365.69    11052.41    182.87 o
   3  -3   3      277.09      330.15     25.71 o
   4  -3   3      692.79      625.34     49.19 o
   5  -3   3       50.68       59.93     34.50 o
   6  -3   3     2394.00     2269.19    125.70 o
   7  -3   3     1401.98     1246.11     87.63 o
   8  -3   3      590.18      577.32     45.83 o
  -8  -2   3     5498.77     5204.94    223.50 o
  -7  -2   3     2362.17     2381.72    139.67 o
  -6  -2   3     5672.00     5734.06    193.51 o
  -5  -2   3    12709.92    12875.31    259.42 o
  -4  -2   3      357.48      340.36     30.46 o
  -3  -2   3     3240.33     3511.58    110.03 o
  -2  -2   3      416.76      559.79     41.36 o
  -1  -2   3     2686.72     2345.61     62.31 o
   0  -2   3       95.02       41.61     18.34 o
   1  -2   3     8144.29     8229.54    284.82 o
   2  -2   3     7435.76     7473.93    147.86 o
   3  -2   3     3564.56     3653.58    118.15 o
   4  -2   3      677.48      739.50     50.45 o
   5  -2   3      339.55      397.76     38.70 o
   6  -2   3      257.64      298.55     25.71 o
   7  -2   3     1900.69     2014.28    137.41 o
   8  -2   3     1333.41     1272.01     97.55 o
  -9  -1   3     1421.62     1411.38    105.51 o
  -8  -1   3     9129.02     9149.25    282.93 o
  -7  -1   3      285.71      308.47     27.24 o
  -6  -1   3      805.78      879.81     57.71 o
  -5  -1   3     8057.53     7802.02    189.08 o
  -4  -1   3    13346.71    12521.81    216.28 o
  -3  -1   3      167.05      188.05     12.29 o
  -2  -1   3    12323.55    11925.63    166.01 o
  -1  -1   3     4364.59     3901.47     91.04 o
   0  -1   3      133.93      158.44      9.18 o
   1  -1   3      395.32      331.57     34.45 o
   2  -1   3     2436.36     2301.42     86.89 o
   3  -1   3       13.73        3.63     27.10 o
   4  -1   3      112.76      102.26     12.71 o
   5  -1   3     1208.12     1230.05     75.05 o
   6  -1   3     1762.28     1894.06    128.18 o
   7  -1   3      475.39      555.78     53.23 o
  -9   0   3      306.83      314.20     34.79 o
  -8   0   3      291.47      350.66     32.41 o
  -7   0   3     7050.58     7210.15    213.64 o
  -6   0   3      143.71      153.95     14.81 o
  -5   0   3    25107.55    24992.52    321.23 o
  -4   0   3    22167.33    20579.51    265.06 o
  -3   0   3      608.64      649.73     44.16 o
  -2   0   3     3939.04     4012.93     93.22 o
  -1   0   3     1384.72     1363.56     46.37 o
   0   0   3     1051.11     1091.18    107.45 o
   1   0   3       29.84       25.67     16.29 o
   2   0   3     8365.13     8209.75    172.16 o
   3   0   3     7703.50     7969.20    186.96 o
   4   0   3     4687.03     4748.68    164.07 o
   5   0   3     1028.48      992.78     70.15 o
   6   0   3      354.53      332.65     28.36 o
   7   0   3      310.77      344.24     29.48 o
  -9   1   3      265.92      287.09     24.87 o
  -8   1   3    12592.03    12238.17    299.08 o
  -7   1   3    18201.69    18495.35    332.74 o
  -6   1   3      135.07      146.69     13.41 o
  -5   1   3      111.79      107.85     10.48 o
  -4   1   3     1631.81     1530.02     69.78 o
  -3   1   3      336.11      430.08     30.60 o
  -2   1   3    12447.51    12705.13    175.08 o
  -1   1   3     7891.76     7034.50    103.13 o
   0   1   3      960.51      780.21     59.97 o
   1   1   3     2371.66     2262.31     68.68 o
   2   1   3       12.04       -8.24     21.51 o
   3   1   3     2649.66     2531.68    114.28 o
   4   1   3      228.21      257.06     20.12 o
   5   1   3      454.25      400.98     36.19 o
   6   1   3     1713.76     1754.29    134.88 o
 -10   2   3     9276.82     9196.06    309.34 o
  -9   2   3      482.75      449.46     32.41 o
  -8   2   3      149.53      151.85     17.18 o
  -7   2   3      292.01      301.07     24.03 o
  -6   2   3     2865.77     2818.73    117.93 o
  -5   2   3     3508.38     3454.70    117.85 o
  -4   2   3    64151.16    60417.97    455.05 o
  -3   2   3    17965.25    18068.70    230.27 o
  -2   2   3       30.94       58.25     20.54 o
  -1   2   3     1562.50     1641.08     95.24 o
   0   2   3      588.30      642.59     34.80 o
   1   2   3     2759.03     2875.84     83.74 o
   2   2   3        9.89      -27.10     27.10 o
   3   2   3     6017.92     5789.83    187.83 o
   4   2   3     3039.76     2990.90    150.07 o
   5   2   3      615.65      694.70     59.10 o
   6   2   3     1637.40     1584.81    113.21 o
 -10   3   3     3387.96     3812.41    194.38 o
  -9   3   3        6.95       44.70     36.60 o
  -8   3   3      233.13      281.09     22.91 o
  -7   3   3    15408.49    15666.76    298.95 o
  -6   3   3    14578.71    14600.18    263.78 o
  -5   3   3     5756.40     5899.99    155.27 o
  -4   3   3     2634.68     2368.28     98.36 o
  -3   3   3      997.90     1033.43     63.46 o
  -2   3   3     8649.78     8748.66    181.83 o
  -1   3   3     5899.82     5608.80    149.48 o
   0   3   3     6951.52     6675.75    133.74 o
   1   3   3     4637.91     4409.57    251.43 o
   2   3   3     1813.72     1776.55    112.83 o
   3   3   3     2125.32     1944.25    127.37 o
   4   3   3     3416.52     3301.16    171.90 o
   5   3   3      280.20      313.22     31.57 o
 -10   4   3     6661.65     6848.40    261.64 o
  -9   4   3     8789.66     8892.15    271.56 o
  -8   4   3      390.06      355.85     28.22 o
  -7   4   3     3540.72     3755.42    148.44 o
  -6   4   3      995.63      985.57     61.91 o
  -5   4   3      609.44      579.07     46.25 o
  -4   4   3     8111.72     7618.16    180.62 o
  -3   4   3    20777.00    20974.54    303.35 o
  -2   4   3      263.26      240.73     15.79 o
  -1   4   3     2482.73     2441.39     85.41 o
   0   4   3      887.67      981.05     46.77 o
   1   4   3     1607.71     1608.72     75.48 o
   2   4   3     3052.24     3183.17    154.70 o
   3   4   3       10.33      -45.82     45.82 o
   4   4   3     1324.20     1276.25     98.25 o
   5   4   3     1685.44     1912.43    123.41 o
 -10   5   3     2411.24     2187.32    154.06 o
  -9   5   3     4615.57     4680.08    197.14 o
  -8   5   3       18.52       45.54     36.32 o
  -7   5   3     1673.17     1702.21    111.13 o
  -6   5   3    20396.95    20083.39    334.98 o
  -5   5   3     3653.85     3387.88    137.00 o
  -4   5   3     5728.66     5729.72    170.93 o
  -3   5   3     7952.45     8155.13    208.04 o
  -2   5   3     5896.72     5980.52    185.52 o
  -1   5   3     8993.72     9173.28    175.76 o
   0   5   3      582.10      582.51     85.86 o
   1   5   3     4374.62     4767.95    140.12 o
   2   5   3      896.11      891.26     68.61 o
   3   5   3       27.82      -27.80     35.90 o
   4   5   3     5714.34     5827.83    259.33 o
 -10   6   3        3.34       -9.08     37.16 o
  -9   6   3     6253.32     6094.17    234.63 o
  -8   6   3     2248.16     2484.68    138.13 o
  -7   6   3    10261.36     9777.29    262.02 o
  -6   6   3     3720.27     4233.15    159.50 o
  -5   6   3     1112.97     1097.70     86.23 o
  -4   6   3     3802.78     3569.51    146.80 o
  -3   6   3      684.83      727.89     52.54 o
  -2   6   3      810.71      761.19     67.64 o
  -1   6   3      156.42      131.08     36.79 o
   0   6   3     1074.94     1110.00    119.42 o
   1   6   3     3687.68     3715.71    135.10 o
   2   6   3     5451.48     4736.82    229.68 o
 -10   7   3     3882.62     3941.22    208.26 o
  -9   7   3     9703.94    10506.01    311.41 o
  -8   7   3     2860.95     2933.06    160.53 o
  -7   7   3      896.49      848.50     70.99 o
  -6   7   3     1960.83     1717.76    113.52 o
  -5   7   3     6787.37     6326.77    209.58 o
  -4   7   3      784.54      783.52     62.74 o
  -3   7   3     8940.13     9669.26    271.47 o
  -2   7   3     4762.85     4454.47    194.41 o
  -1   7   3     3091.71     3097.64    120.23 o
   0   7   3     2237.66     2266.65    105.22 o
   1   7   3      986.85      989.98     57.17 o
   2   7   3      247.27      224.08     29.90 o
  -9   8   3      226.54      235.82     25.98 o
  -8   8   3     3556.02     3559.82    179.17 o
  -7   8   3       16.41       38.42     41.49 o
  -6   8   3    15112.72    15158.94    354.46 o
  -5   8   3     6116.96     6085.58    228.80 o
  -4   8   3     1356.64     1459.58    100.21 o
  -3   8   3     5231.49     5134.13    227.60 o
  -2   8   3      366.21      401.39     30.46 o
  -1   8   3      449.15      424.40     25.93 o
   0   8   3      278.04      264.48     20.33 o
   1   8   3     1009.29      954.44     59.46 o
  -9   9   3     8174.12     7777.69    296.64 o
  -8   9   3     7535.28     8187.97    279.38 o
  -7   9   3      321.33      324.54     29.76 o
  -6   9   3        4.90       25.70     33.11 o
  -5   9   3       17.06       17.60     32.97 o
  -4   9   3       29.26       47.50     39.11 o
  -3   9   3     3343.28     3458.96    199.16 o
  -2   9   3     3408.75     3456.69    196.50 o
  -1   9   3     1727.86     1863.89     86.98 o
   0   9   3     2082.64     2085.85    141.32 o
  -8  10   3     1665.64     1649.10    118.10 o
  -7  10   3      389.71      336.84     32.55 o
  -6  10   3     2931.99     3021.83    192.26 o
  -5  10   3    12603.62    12615.11    378.20 o
  -4  10   3     3157.23     3121.08    210.88 o
  -3  10   3      234.58      260.13     31.43 o
  -2  10   3      195.06      237.77     29.62 o
  -6  11   3       84.37       90.94     58.11 o
  -5  11   3       53.96       47.08     68.73 o
  -4  11   3     2086.65     2085.29    148.59 o
   2 -12   4     3734.38     3808.54    246.84 o
   3 -12   4     5754.79     5358.50    288.15 o
   4 -12   4       91.73       36.18     55.04 o
   0 -11   4     3058.86     3110.85    147.18 o
   1 -11   4       43.71       22.68     32.51 o
   2 -11   4      990.47     1001.08     81.47 o
   3 -11   4     1858.66     1764.43    123.70 o
   4 -11   4       32.62       52.52     43.30 o
   5 -11   4     1959.70     2050.58    138.52 o
   6 -11   4     5603.53     5796.00    262.11 o
  -2 -10   4       99.43      -45.68     80.74 o
  -1 -10   4     1937.50     1993.70     95.03 o
   0 -10   4       25.95       62.79     46.38 o
   1 -10   4     1567.76     1681.40    132.78 o
   2 -10   4     3068.06     3324.68    190.89 o
   3 -10   4    11928.80    11891.31    359.41 o
   4 -10   4     5532.90     5068.76    230.24 o
   5 -10   4     1235.18     1167.06     89.86 o
   6 -10   4     1587.34     1578.64    108.04 o
   7 -10   4     1473.78     1586.94    111.39 o
  -3  -9   4       79.46       44.98     52.67 o
  -2  -9   4     2608.63     2626.59    180.64 o
  -1  -9   4       75.13       88.95     21.31 o
   0  -9   4     4612.65     4989.41    160.09 o
   1  -9   4     6853.51     7162.78    186.90 o
   2  -9   4     3420.38     3681.54    190.23 o
   3  -9   4      223.99      277.03     26.54 o
   4  -9   4      682.15      681.17     56.73 o
   5  -9   4     1994.87     1966.87    133.92 o
   6  -9   4    10020.33    10037.90    305.99 o
   7  -9   4     5862.26     5714.29    246.88 o
  -4  -8   4     1160.41     1149.82     97.54 o
  -3  -8   4     2072.11     2347.81    168.59 o
  -2  -8   4     1970.64     1948.30    143.29 o
  -1  -8   4     1211.08     1168.41    107.19 o
   0  -8   4        6.66       -6.88     28.02 o
   1  -8   4       25.05       47.58     29.26 o
   2  -8   4     3610.12     3568.77    168.02 o
   3  -8   4     5220.29     5247.12    201.31 o
   4  -8   4     6957.00     6940.83    229.72 o
   5  -8   4     1646.81     1735.90    121.89 o
   6  -8   4     3704.73     3751.84    185.89 o
   7  -8   4      450.73      437.02     33.25 o
  -5  -7   4       49.76       82.28     46.10 o
  -4  -7   4      484.63      470.84     41.91 o
  -3  -7   4      388.96      429.20     35.07 o
  -2  -7   4      960.04     1000.02     79.93 o
  -1  -7   4     3469.62     3503.40    119.34 o
   0  -7   4     3095.56     3375.01    118.19 o
   1  -7   4     8868.42     9311.57    190.08 o
   2  -7   4     1951.52     1948.47    118.14 o
   3  -7   4    20031.66    19986.08    360.88 o
   4  -7   4      291.90      305.68     26.27 o
   5  -7   4      107.14       90.94     43.03 o
   6  -7   4     7058.53     7225.91    237.80 o
   7  -7   4     9569.08     9645.20    293.74 o
   8  -7   4      522.79      473.91     41.22 o
  -6  -6   4      772.22      687.04     52.96 o
  -5  -6   4       47.94       70.55     39.39 o
  -4  -6   4     4312.12     4161.47    195.19 o
  -3  -6   4       37.32       71.24     33.53 o
  -2  -6   4     4506.66     4497.69    181.40 o
  -1  -6   4     3130.30     3313.64    107.91 o
   0  -6   4    11343.05    11639.24    448.26 o
   1  -6   4       10.15       14.33     21.82 o
   2  -6   4       11.59       69.29     29.61 o
   3  -6   4     3200.38     3178.81    132.63 o
   4  -6   4     8475.92     8490.65    225.73 o
   5  -6   4     3135.92     3179.45    152.04 o
   6  -6   4      120.55      164.98     19.56 o
   7  -6   4     8374.50     8142.92    268.83 o
   8  -6   4       75.55       54.48     54.48 o
  -7  -5   4     3156.22     3174.44    196.32 o
  -6  -5   4       66.99      148.78     55.88 o
  -5  -5   4       10.32       14.95     42.61 o
  -4  -5   4      485.96      432.29     28.78 o
  -3  -5   4    10211.10    10583.86    263.12 o
  -2  -5   4     1346.11     1213.05     93.52 o
  -1  -5   4      394.15      419.57     64.48 o
   0  -5   4     4982.35     4778.06    227.76 o
   1  -5   4     2076.89     2104.52    102.86 o
   2  -5   4     4623.11     4808.00    153.76 o
   3  -5   4      101.24      117.49     12.85 o
   4  -5   4    25144.20    25398.38    370.51 o
   5  -5   4       29.98        0.00     37.30 o
   6  -5   4       77.01       19.98     47.64 o
   7  -5   4     6673.74     6451.15    243.19 o
   8  -5   4     2786.81     2705.82    173.23 o
  -7  -4   4      662.27      718.87     59.66 o
  -6  -4   4      576.63      550.22     44.57 o
  -5  -4   4      366.64      381.00     23.89 o
  -4  -4   4     1181.90     1277.87     94.34 o
  -3  -4   4     2442.55     2547.43    116.50 o
  -2  -4   4      151.17      178.26     14.39 o
  -1  -4   4     2030.48     1936.53     72.24 o
   0  -4   4      903.00      889.82     42.69 o
   1  -4   4    52681.59    54061.11    855.08 o
   2  -4   4     1996.56     2050.72     91.32 o
   3  -4   4      177.43      155.63     14.95 o
   4  -4   4     2888.03     2695.80    120.85 o
   5  -4   4     3619.40     3714.42    153.61 o
   6  -4   4        1.29       33.67     36.18 o
   7  -4   4     2949.33     3130.11    171.15 o
  -8  -3   4     2196.39     2242.51    160.62 o
  -7  -3   4      171.26      226.87     23.75 o
  -6  -3   4     2415.43     2273.64    131.71 o
  -5  -3   4      890.96      852.17     65.54 o
  -4  -3   4       66.08       57.55     31.01 o
  -3  -3   4      448.00      558.48     42.62 o
  -2  -3   4    22730.44    22529.83    295.25 o
  -1  -3   4     1033.21     1021.20     47.78 o
   0  -3   4      234.19      223.81     14.21 o
   1  -3   4     2729.64     2736.69     96.83 o
   2  -3   4     3609.76     3483.27    116.32 o
   3  -3   4        7.95       20.40     26.12 o
   4  -3   4     1670.03     1769.69     95.90 o
   5  -3   4    19767.42    19960.89    357.77 o
   6  -3   4      195.81      213.46     20.12 o
   7  -3   4       33.81       16.62     37.16 o
  -8  -2   4      470.07      487.18     45.55 o
  -7  -2   4      222.48      221.01     22.07 o
  -6  -2   4        3.83      -29.20     38.42 o
  -5  -2   4     4094.85     3792.93    148.35 o
  -4  -2   4      252.16      249.52     20.40 o
  -3  -2   4      303.20      307.38     24.45 o
  -2  -2   4      150.11      211.24     15.37 o
  -1  -2   4     1226.50     1211.02     44.24 o
   0  -2   4      708.88      698.46     33.93 o
   1  -2   4     3445.79     3472.15     75.35 o
   2  -2   4    44480.10    44910.25    412.41 o
   3  -2   4       83.24       84.52     31.57 o
   4  -2   4     1938.89     1812.10    100.66 o
   5  -2   4     1829.79     1661.01    114.21 o
   6  -2   4      528.84      567.26     46.81 o
   7  -2   4      819.81      753.42     66.09 o
  -9  -1   4      444.72      440.51     38.56 o
  -8  -1   4      973.02      941.98     69.73 o
  -7  -1   4     1896.80     2022.53    117.85 o
  -6  -1   4       38.35       31.85     34.36 o
  -5  -1   4     1886.42     1754.19     96.90 o
  -4  -1   4      689.36      740.23     58.83 o
  -3  -1   4      224.90      267.41     22.91 o
  -2  -1   4      897.83     1051.84     56.75 o
  -1  -1   4    61412.50    63096.84   1484.80 o
   0  -1   4      178.80      213.11     11.18 o
   1  -1   4     3673.46     3704.66     81.77 o
   2  -1   4       70.88       23.05     29.76 o
   3  -1   4       49.74       68.45     28.50 o
   4  -1   4     2847.46     2917.22    135.95 o
   5  -1   4     4437.29     3973.24    175.05 o
   6  -1   4     8860.34     8656.46    277.15 o
   7  -1   4       24.51        9.50     47.64 o
  -9   0   4      623.95      717.04     53.51 o
  -8   0   4     1452.90     1462.08    110.41 o
  -7   0   4       27.69       76.97     29.61 o
  -6   0   4       22.79       44.42     25.70 o
  -5   0   4     1642.47     1592.99     86.96 o
  -4   0   4     8586.53     8475.41    179.14 o
  -3   0   4        6.33       45.82     17.60 o
  -2   0   4     4912.11     5024.67    120.69 o
  -1   0   4       48.91       54.98     10.48 o
   0   0   4      391.89      466.64     25.39 o
   1   0   4       52.08       48.52     19.62 o
   2   0   4     3197.08     3125.92    121.03 o
   3   0   4    21354.37    21888.55    347.13 o
   4   0   4     2032.19     1999.94    124.99 o
   5   0   4     1873.33     1789.28    126.09 o
   6   0   4      414.32      415.50     34.23 o
  -9   1   4       52.30       88.29     38.56 o
  -8   1   4       21.23       43.72     12.43 o
  -7   1   4     1997.11     2102.97    113.80 o
  -6   1   4      861.71      892.43     67.78 o
  -5   1   4       21.20       47.64     25.84 o
  -4   1   4      426.34      443.07     35.07 o
  -3   1   4      470.40      563.83     35.91 o
  -2   1   4      311.66      308.78     26.55 o
  -1   1   4       49.05       90.73      8.59 o
   0   1   4    34233.97    34943.64   1325.04 o
   1   1   4     2051.84     2291.99     86.99 o
   2   1   4    13749.81    13581.13    275.19 o
   3   1   4       49.10      -35.34     45.68 o
   4   1   4        3.29      -13.97     27.80 o
   5   1   4     1866.43     1790.20    130.98 o
   6   1   4     2085.38     2162.61    157.82 o
 -10   2   4       14.37        9.22     39.95 o
  -9   2   4     2713.41     2720.79    152.41 o
  -8   2   4       28.18       25.98     44.14 o
  -7   2   4      657.51      712.90     56.17 o
  -6   2   4      778.65      794.44     53.66 o
  -5   2   4      979.68      983.93     66.81 o
  -4   2   4     2331.73     2211.08     96.52 o
  -3   2   4    27242.15    28497.96    328.66 o
  -2   2   4      672.72      729.22     57.58 o
  -1   2   4     7487.05     7229.64    137.77 o
   0   2   4     1307.57     1426.95     66.82 o
   1   2   4      268.51      240.67     28.71 o
   2   2   4      500.61      525.08     39.54 o
   3   2   4     2286.89     2365.19    136.88 o
   4   2   4     3041.88     3039.69    163.06 o
   5   2   4     3243.54     3111.91    195.22 o
 -10   3   4     3291.12     3253.48    190.74 o
  -9   3   4      927.20      868.46     73.78 o
  -8   3   4      102.13       89.83     15.93 o
  -7   3   4     1313.99     1284.89     92.39 o
  -6   3   4     2316.88     2262.91    110.75 o
  -5   3   4      184.76      189.86     14.25 o
  -4   3   4      914.86      892.38     65.55 o
  -3   3   4      236.42      244.63     21.10 o
  -2   3   4       36.75       65.80     26.68 o
  -1   3   4     2126.19     1904.71     76.79 o
   0   3   4      838.65      933.58     47.58 o
   1   3   4    17467.19    17448.35    531.31 o
   2   3   4     3233.65     3414.28    161.70 o
   3   3   4     6026.57     5993.26    230.17 o
   4   3   4      170.94      190.69     27.80 o
   5   3   4       31.42       21.37     54.62 o
 -10   4   4        5.15      -17.60     46.80 o
  -9   4   4      407.94      353.75     28.50 o
  -8   4   4     1301.34     1393.83     98.11 o
  -7   4   4       16.76       17.18     32.97 o
  -6   4   4        6.86       15.37     26.82 o
  -5   4   4      103.43      104.08     12.29 o
  -4   4   4     1078.67     1144.71     82.18 o
  -3   4   4     2111.50     2119.08    112.44 o
  -2   4   4    17930.59    17704.51    327.20 o
  -1   4   4     4159.69     4050.71    206.11 o
   0   4   4    15383.26    15746.37    264.45 o
   1   4   4        3.35       51.60     34.71 o
   2   4   4       40.27       82.70     43.72 o
   3   4   4      100.16       92.20     53.78 o
   4   4   4      255.53      304.83     31.99 o
 -10   5   4      180.82       17.88     55.04 o
  -9   5   4     3673.99     3805.54    182.81 o
  -8   5   4      704.06      668.32     46.53 o
  -7   5   4      176.28      231.77     20.96 o
  -6   5   4     1984.17     1862.28    110.87 o
  -5   5   4     5417.12     5631.55    180.65 o
  -4   5   4      122.51      122.52     42.33 o
  -3   5   4     2571.15     2749.55    135.11 o
  -2   5   4      559.71      611.87     51.28 o
  -1   5   4     1420.01     1472.88     78.56 o
   0   5   4      173.30      213.55     30.87 o
   1   5   4      380.39      378.36     26.06 o
   2   5   4     2050.46     1993.03    155.59 o
   3   5   4     3650.08     3743.75    209.51 o
 -10   6   4       13.83       27.94     36.04 o
  -9   6   4       58.78       49.59     40.51 o
  -8   6   4     2669.40     2717.53    152.83 o
  -7   6   4      145.37      127.27     43.87 o
  -6   6   4        6.80        0.00     34.50 o
  -5   6   4        5.27      -24.59     31.57 o
  -4   6   4      175.14      215.56     18.02 o
  -3   6   4     3030.30     3102.27    152.74 o
  -2   6   4       63.15       95.13     17.46 o
  -1   6   4     7340.55     7292.23    203.22 o
   0   6   4     3038.16     2931.82    345.92 o
   1   6   4     6670.41     6576.27    189.34 o
   2   6   4      214.78      253.56     31.01 o
 -10   7   4       35.12       19.56     36.74 o
  -9   7   4      551.64      588.49     46.25 o
  -8   7   4      631.95      688.97     52.40 o
  -7   7   4      186.47      196.28     22.21 o
  -6   7   4      755.63      691.81     51.70 o
  -5   7   4      933.88      878.57     70.85 o
  -4   7   4    10732.26    10268.07    299.23 o
  -3   7   4      189.82      232.74     24.73 o
  -2   7   4     4196.24     4158.02    207.22 o
  -1   7   4      147.84      143.63     46.66 o
   0   7   4     2463.30     2447.66    121.84 o
   1   7   4      545.49      561.91     61.06 o
  -9   8   4      267.78      276.89     30.04 o
  -8   8   4       90.10       69.99     53.92 o
  -7   8   4     5078.41     5330.62    223.07 o
  -6   8   4      436.48      414.11     32.97 o
  -5   8   4      462.88      494.03     32.97 o
  -4   8   4       26.78       18.30     40.79 o
  -3   8   4      344.17      351.23     34.79 o
  -2   8   4      476.19      460.50     35.77 o
  -1   8   4      494.02      525.42     29.07 o
   0   8   4     3414.02     3652.93    150.21 o
  -8   9   4       32.54      -42.33     42.33 o
  -7   9   4      112.83      140.81     63.00 o
  -6   9   4      239.00      245.88     26.26 o
  -5   9   4      914.62      845.40     64.28 o
  -4   9   4      132.62      119.02     25.01 o
  -3   9   4     6295.18     6359.62    281.23 o
  -2   9   4      176.14      133.27     71.95 o
  -1   9   4     3774.21     3744.25    158.04 o
  -7  10   4      109.45      106.73     62.30 o
  -6  10   4     5966.96     5517.21    267.88 o
  -5  10   4      165.76       67.47     77.81 o
  -4  10   4     1187.34     1187.13    106.63 o
  -3  10   4      102.34      110.64     56.30 o
   0 -11   5     4085.32     3979.09    163.47 o
   1 -11   5     2121.86     2279.44    115.93 o
   2 -11   5      411.30      478.09     39.96 o
   3 -11   5     2260.43     2732.70    182.85 o
   4 -11   5      138.85      142.63     76.97 o
   5 -11   5       21.56       64.40     45.68 o
  -2 -10   5     3378.71     3257.31    205.99 o
  -1 -10   5        7.16       58.14     44.35 o
   0 -10   5     9140.33     9455.67    424.15 o
   1 -10   5      489.74      522.21     27.54 o
   2 -10   5       12.00        0.00     44.42 o
   3 -10   5      957.78      974.95     77.97 o
   4 -10   5     3115.04     3124.27    189.62 o
   5 -10   5       60.21      -55.88     55.88 o
   6 -10   5      634.94      630.84     45.69 o
  -3  -9   5     7261.97     7296.60    305.38 o
  -2  -9   5     2915.90     2883.69    189.75 o
  -1  -9   5       10.50       20.12     37.30 o
   0  -9   5       50.40       63.28     34.23 o
   1  -9   5     2829.56     2907.00    127.56 o
   2  -9   5      791.16      834.90     63.02 o
   3  -9   5     1220.36     1279.31     92.66 o
   4  -9   5     3914.49     3960.71    186.75 o
   5  -9   5        5.69        0.00     36.60 o
   6  -9   5      109.60      100.72     49.31 o
  -4  -8   5      427.84      411.03     38.00 o
  -3  -8   5       62.51       20.12     57.00 o
  -2  -8   5     3620.80     3574.49    190.23 o
  -1  -8   5      307.26      340.33     24.45 o
   0  -8   5     3255.27     3140.88    221.69 o
   1  -8   5    11530.84    11722.77    238.61 o
   2  -8   5      463.12      438.01     30.74 o
   3  -8   5       44.21       76.41     16.90 o
   4  -8   5     1407.15     1444.75     93.78 o
   5  -8   5      118.45      121.12     21.65 o
   6  -8   5       18.65       25.56     38.83 o
   7  -8   5      187.71       84.38     58.53 o
  -5  -7   5      390.05      395.80     34.37 o
  -4  -7   5       43.12       28.22     43.03 o
  -3  -7   5     2191.91     2239.11    154.76 o
  -2  -7   5    21501.93    21313.84    438.78 o
  -1  -7   5     2878.15     2735.30    174.19 o
   0  -7   5       68.37       88.58     32.14 o
   1  -7   5        8.82       -6.79     25.34 o
   2  -7   5      482.34      490.70     39.54 o
   3  -7   5      696.36      695.44     53.24 o
   4  -7   5     2223.23     2459.00    140.51 o
   5  -7   5     4743.89     4629.78    198.14 o
   6  -7   5      826.37      804.57     56.87 o
   7  -7   5      134.94      161.49     58.25 o
  -6  -6   5      171.86      226.17     26.12 o
  -5  -6   5    11159.25    11114.54    337.53 o
  -4  -6   5     6043.39     5912.64    230.59 o
  -3  -6   5     1339.92     1239.17     86.24 o
  -2  -6   5      838.12      794.85     66.66 o
  -1  -6   5     2585.35     2507.86    205.16 o
   0  -6   5     1023.54     1104.78     56.72 o
   1  -6   5     8928.00     9065.55    182.15 o
   2  -6   5     4706.29     5077.92    184.36 o
   3  -6   5      653.50      723.66     57.71 o
   4  -6   5      406.62      386.31     30.04 o
   5  -6   5       18.64       61.05     16.34 o
   6  -6   5      527.08      551.32     40.38 o
   7  -6   5       17.03      -35.20     49.59 o
  -7  -5   5     4113.45     4383.75    223.52 o
  -6  -5   5       11.13      -26.40     58.95 o
  -5  -5   5     4087.00     3896.93    184.53 o
  -4  -5   5        0.82       48.19     34.36 o
  -3  -5   5      885.82      809.12     64.98 o
  -2  -5   5    14249.89    14794.74    307.51 o
  -1  -5   5    25486.63    24981.08    291.60 o
   0  -5   5       32.38       30.18     66.98 o
   1  -5   5     2311.84     2345.84     87.12 o
   2  -5   5      175.73      166.81     16.21 o
   3  -5   5     1655.26     1640.19     99.11 o
   4  -5   5     2086.94     2018.29    118.84 o
   5  -5   5     2658.64     2408.30    134.10 o
   6  -5   5     1941.16     1807.14    130.98 o
   7  -5   5     1519.48     1472.09    105.94 o
  -7  -4   5      318.97      291.15     29.34 o
  -6  -4   5      221.49      215.84     20.82 o
  -5  -4   5      782.68      786.29     57.99 o
  -4  -4   5    20500.84    18525.77    346.78 o
  -3  -4   5     1762.00     1874.80    102.76 o
  -2  -4   5     9355.09     9094.41    223.43 o
  -1  -4   5     4028.86     4082.77    107.97 o
   0  -4   5      105.47      110.21     10.61 o
   1  -4   5     5981.25     5898.35    183.35 o
   2  -4   5     6525.11     6437.04    181.05 o
   3  -4   5     1564.76     1497.14     91.28 o
   4  -4   5        5.28       11.32     25.42 o
   5  -4   5      368.65      373.73     26.68 o
   6  -4   5     2189.33     1879.00    134.90 o
   7  -4   5     2379.41     2371.38    161.33 o
  -8  -3   5      389.17      402.78     34.23 o
  -7  -3   5     6135.65     6168.14    234.90 o
  -6  -3   5     3600.60     3279.94    162.12 o
  -5  -3   5     5782.57     5736.62    193.80 o
  -4  -3   5    11810.42    11021.80    251.26 o
  -3  -3   5        8.63        4.61     19.84 o
  -2  -3   5     1539.66     1459.45     82.63 o
  -1  -3   5    14469.11    14447.21    212.84 o
   0  -3   5     8082.04     7671.99    147.03 o
   1  -3   5      822.49      863.37     61.84 o
   2  -3   5     4538.07     4817.15    148.68 o
   3  -3   5      441.97      466.52     30.60 o
   4  -3   5     3731.59     3637.45    157.67 o
   5  -3   5     1689.07     1789.30    117.83 o
   6  -3   5      154.34      201.17     22.63 o
  -8  -2   5     2871.74     3116.41    171.98 o
  -7  -2   5    11389.77    12231.57    311.25 o
  -6  -2   5      654.71      687.88     55.19 o
  -5  -2   5     2207.72     2088.04    112.14 o
  -4  -2   5     4557.90     4026.00    141.96 o
  -3  -2   5     9897.99     9758.57    205.16 o
  -2  -2   5     1571.75     1735.54     80.25 o
  -1  -2   5    24410.95    24437.49    503.52 o
   0  -2   5    10680.32    10675.78    259.71 o
   1  -2   5      624.61      651.09     47.58 o
   2  -2   5     1773.64     1729.61     92.56 o
   3  -2   5     1222.11     1153.77     80.23 o
   4  -2   5      126.09      133.41     52.81 o
   5  -2   5        0.89       14.39     40.65 o
   6  -2   5     3758.34     3599.57    193.01 o
  -9  -1   5     1459.70     1440.47    106.91 o
  -8  -1   5      295.47      413.95     38.00 o
  -7  -1   5        8.97        6.57     36.60 o
  -6  -1   5     6593.72     6111.26    197.08 o
  -5  -1   5      133.00      134.11     47.92 o
  -4  -1   5    18844.17    17464.46    290.09 o
  -3  -1   5    15944.27    16708.18    259.85 o
  -2  -1   5       48.31       60.07      9.50 o
  -1  -1   5     3724.88     4083.26     91.75 o
   0  -1   5     6498.80     6811.54    157.51 o
   1  -1   5       50.35       79.43     25.15 o
   2  -1   5     1755.30     1972.81     99.68 o
   3  -1   5     3521.31     3620.04    147.31 o
   4  -1   5     3700.96     3373.43    157.66 o
   5  -1   5     2074.70     2016.79    134.76 o
   6  -1   5      124.41      137.74     47.78 o
  -9   0   5      189.59      129.50     53.92 o
  -8   0   5      275.23      261.53     22.91 o
  -7   0   5    14571.43    15050.96    323.66 o
  -6   0   5    17041.10    17085.12    318.85 o
  -5   0   5       10.82       18.02     21.23 o
  -4   0   5      140.69      116.79     12.57 o
  -3   0   5     2339.97     2473.82    100.99 o
  -2   0   5        1.58        7.40     16.48 o
  -1   0   5     7875.37     8217.63    144.96 o
   0   0   5    18061.01    18460.50    542.89 o
   1   0   5     4325.18     4676.94    114.83 o
   2   0   5     2958.07     2927.20    136.24 o
   3   0   5       12.17       62.72     36.46 o
   4   0   5       57.32       63.42     16.06 o
   5   0   5       64.97      119.44     56.58 o
  -9   1   5     8085.72     8028.62    270.47 o
  -8   1   5        0.86       41.91     29.61 o
  -7   1   5      166.07      188.74     16.90 o
  -6   1   5      241.00      271.87     25.71 o
  -5   1   5     1430.67     1348.67     83.87 o
  -4   1   5     7646.71     7145.73    181.06 o
  -3   1   5    42344.79    44158.43    434.02 o
  -2   1   5     7372.68     7276.44    182.77 o
  -1   1   5      274.92      245.64     13.31 o
   0   1   5      474.57      446.38     25.59 o
   1   1   5      576.30      590.69     32.67 o
   2   1   5     4210.35     4097.87    172.55 o
   3   1   5      266.41      274.10     23.61 o
   4   1   5     3995.03     4054.78    194.30 o
   5   1   5     2539.93     2608.65    173.64 o
  -9   2   5     1591.65     1506.96     97.70 o
  -8   2   5        5.78      -36.04     36.04 o
  -7   2   5       45.77       76.13     32.69 o
  -6   2   5    18843.61    21174.28    345.06 o
  -5   2   5    13502.25    13361.56    256.57 o
  -4   2   5     3173.67     3087.12    124.25 o
  -3   2   5      363.23      356.56     23.05 o
  -2   2   5      557.60      526.09     34.37 o
  -1   2   5     5858.00     5772.32    182.28 o
   0   2   5     9614.72     9797.03    188.41 o
   1   2   5     8323.91     8684.70    364.65 o
   2   2   5     2849.64     2765.25    157.33 o
   3   2   5      687.13      597.05     42.90 o
   4   2   5      825.27      804.99     68.61 o
 -10   3   5      687.27      771.13     60.36 o
  -9   3   5     7519.09     7406.01    260.07 o
  -8   3   5     6417.13     6446.27    219.41 o
  -7   3   5     3053.05     3265.63    148.67 o
  -6   3   5     4798.77     4906.60    170.22 o
  -5   3   5      601.85      574.71     41.22 o
  -4   3   5      758.03      910.71     72.53 o
  -3   3   5     7684.42     8326.77    215.80 o
  -2   3   5    17132.19    17148.73    329.03 o
  -1   3   5       27.08       13.07     22.42 o
   0   3   5     1240.49     1307.32     67.43 o
   1   3   5     1213.88     1166.03     57.90 o
   2   3   5     2498.87     2412.34    147.51 o
   3   3   5     4183.14     4499.22    218.65 o
   4   3   5        3.50       32.13     41.49 o
 -10   4   5      203.59      202.43     25.57 o
  -9   4   5     1932.68     1825.85    137.97 o
  -8   4   5     3130.02     3326.78    163.91 o
  -7   4   5        5.98        6.29     22.63 o
  -6   4   5     1457.33     1477.72     98.12 o
  -5   4   5    18767.18    18940.82    339.01 o
  -4   4   5     3241.54     3349.86    145.63 o
  -3   4   5     9927.20    10207.21    261.99 o
  -2   4   5     4790.36     4796.95    187.59 o
  -1   4   5     1096.38     1109.59     54.72 o
   0   4   5     6871.76     6957.86    194.92 o
   1   4   5     2204.52     2223.73    181.96 o
   2   4   5      858.37      881.72     65.81 o
   3   4   5      101.84       53.50     57.69 o
 -10   5   5      110.91      112.04     51.27 o
  -9   5   5       76.89      122.09     18.58 o
  -8   5   5     6660.79     6648.93    240.84 o
  -7   5   5     1006.24     1053.82     73.37 o
  -6   5   5     6350.34     6584.06    219.45 o
  -5   5   5     3937.94     3730.44    162.03 o
  -4   5   5      734.43      777.77     65.26 o
  -3   5   5     2379.78     2435.32    141.37 o
  -2   5   5     2035.44     1764.95    121.63 o
  -1   5   5     4183.49     4258.46    187.92 o
   0   5   5      235.99      240.72     40.10 o
   1   5   5     2131.57     2112.49    111.32 o
   2   5   5     3537.98     3394.11    211.18 o
  -9   6   5     7039.74     6968.04    261.27 o
  -8   6   5     7225.95     7419.23    261.60 o
  -7   6   5     1437.52     1808.29    127.61 o
  -6   6   5      308.78      275.92     22.21 o
  -5   6   5      612.53      708.97     50.44 o
  -4   6   5     4648.42     4426.86    200.41 o
  -3   6   5      609.56      698.49     54.49 o
  -2   6   5     7751.68     7347.59    269.84 o
  -1   6   5     3522.21     3685.44    138.77 o
   0   6   5     1289.22     1262.57     70.31 o
   1   6   5     2076.55     2082.60     96.82 o
  -9   7   5       42.33        0.00     45.82 o
  -8   7   5        8.22      -43.30     52.38 o
  -7   7   5     2831.45     2666.85    161.92 o
  -6   7   5       65.69       80.32     15.93 o
  -5   7   5    12117.53    11137.44    318.79 o
  -4   7   5     5201.04     5194.18    229.95 o
  -3   7   5     1110.88     1171.65     95.45 o
  -2   7   5     2047.81     1976.81    152.79 o
  -1   7   5       64.70      116.60     31.78 o
   0   7   5       59.59       73.20     45.79 o
  -9   8   5        6.78      -20.26     47.36 o
  -8   8   5     8700.18     8490.40    306.23 o
  -7   8   5     4217.41     3893.69    207.88 o
  -6   8   5       45.09      -27.38     47.50 o
  -5   8   5      171.86      186.92     26.82 o
  -4   8   5       50.44       31.01     69.57 o
  -3   8   5       66.44       32.69     50.01 o
  -2   8   5     1987.00     1838.43    124.83 o
  -1   8   5     2895.80     3014.50    144.52 o
  -8   9   5     1266.96     1317.96     93.63 o
  -7   9   5      996.84     1057.94     83.00 o
  -6   9   5      306.45      342.28     30.87 o
  -5   9   5     2569.87     2518.24    176.44 o
  -4   9   5     8602.44     8288.40    336.61 o
  -3   9   5     1497.27     1680.03    128.02 o
   1 -11   6       66.45      109.10     43.54 o
   2 -11   6      494.59      557.04     42.89 o
   3 -11   6     1823.91     1762.52    130.27 o
  -1 -10   6     1190.66     1280.73     75.02 o
   0 -10   6       32.25       56.10     75.64 o
   1 -10   6     3470.31     3713.48    155.26 o
   2 -10   6     3026.07     2930.74    199.26 o
   3 -10   6     2428.59     2448.80    172.24 o
   4 -10   6      166.54      194.60     67.20 o
   5 -10   6      672.77      669.54     55.61 o
  -3  -9   6       36.02       11.87     51.97 o
  -2  -9   6      108.38      158.14     23.75 o
  -1  -9   6     1270.63     1317.21     76.09 o
   0  -9   6      677.81      702.51     79.22 o
   1  -9   6       57.00       87.17     38.15 o
   2  -9   6      163.86      139.56     50.85 o
   3  -9   6      897.86      971.30     69.45 o
   4  -9   6     3330.60     3305.44    180.82 o
   5  -9   6     2918.79     3283.33    190.58 o
  -4  -8   6      434.55      457.55     38.28 o
  -3  -8   6      339.09      374.00     32.55 o
  -2  -8   6      747.46      717.92     55.47 o
  -1  -8   6       27.22       34.38     32.23 o
   0  -8   6     1450.64     1490.53     77.59 o
   1  -8   6      577.03      559.26     60.85 o
   2  -8   6     2402.57     2351.56    155.34 o
   3  -8   6      497.20      481.60     47.78 o
   4  -8   6     9308.08     9185.46    294.72 o
   5  -8   6       22.01       69.57     38.83 o
   6  -8   6      294.52      318.95     29.34 o
  -5  -7   6     2291.07     2138.29    158.67 o
  -4  -7   6       20.32       19.42     43.44 o
  -3  -7   6     2197.15     1992.86    152.38 o
  -2  -7   6      137.69      121.12     48.89 o
  -1  -7   6      805.89      800.14     45.95 o
   0  -7   6     2539.64     2572.72    115.47 o
   1  -7   6     4188.33     4313.72    145.29 o
   2  -7   6       73.91      129.22     48.61 o
   3  -7   6      357.86      309.46     29.20 o
   4  -7   6     1745.41     1554.20    121.33 o
   5  -7   6     4561.66     4355.87    206.08 o
   6  -7   6      420.30      418.43     32.97 o
  -6  -6   6     1604.34     1706.64    116.98 o
  -5  -6   6        6.24      -18.30     42.89 o
  -4  -6   6      387.36      340.76     27.94 o
  -3  -6   6       13.81       15.65     29.48 o
  -2  -6   6     4205.98     3908.56    186.38 o
  -1  -6   6      684.96      630.47     34.98 o
   0  -6   6        1.20       -3.45     23.45 o
   1  -6   6     1278.26     1276.31     63.40 o
   2  -6   6     1620.60     1726.04    112.53 o
   3  -6   6     1462.82     1393.93    100.49 o
   4  -6   6      170.03       83.54     45.12 o
   5  -6   6     8890.98     8788.94    280.65 o
   6  -6   6      202.83      174.21     61.61 o
  -6  -5   6       81.22       98.49     48.33 o
  -5  -5   6      174.47      147.10     20.54 o
  -4  -5   6     1035.40     1026.58     77.14 o
  -3  -5   6      243.44      235.26     21.37 o
  -2  -5   6      329.68      339.22     26.82 o
  -1  -5   6      244.03      234.94     21.31 o
   0  -5   6     1500.49     1406.88     66.27 o
   1  -5   6      439.82      464.80     22.96 o
   2  -5   6    20407.14    19995.76    352.33 o
   3  -5   6       48.59       12.15     37.30 o
   4  -5   6     1789.22     1727.31    118.82 o
   5  -5   6     1480.78     1405.46    109.71 o
   6  -5   6     2106.62     2149.08    146.64 o
  -7  -4   6     5683.45     6003.69    252.19 o
  -6  -4   6      401.74      439.67     36.32 o
  -5  -4   6     1993.86     2171.18    131.69 o
  -4  -4   6      479.90      440.81     28.78 o
  -3  -4   6      240.38      289.47     24.59 o
  -2  -4   6     2057.90     2119.98    118.29 o
  -1  -4   6     6320.36     6315.81    146.10 o
   0  -4   6      143.17      136.78     17.07 o
   1  -4   6      575.07      530.44     31.76 o
   2  -4   6     1375.75     1261.87     88.20 o
   3  -4   6     2458.66     2408.95    129.62 o
   4  -4   6       38.25       87.17     37.30 o
   5  -4   6     2129.87     2122.35    141.61 o
   6  -4   6     6444.06     6586.56    259.24 o
  -8  -3   6     1033.91     1077.65     84.26 o
  -7  -3   6      231.57      279.13     26.12 o
  -6  -3   6       91.71       56.72     31.71 o
  -5  -3   6       81.42       80.19     34.37 o
  -4  -3   6      510.39      467.79     39.54 o
  -3  -3   6     3411.89     3197.46    136.41 o
  -2  -3   6     1122.16     1295.07     83.30 o
  -1  -3   6     1007.67     1022.03     51.51 o
   0  -3   6       40.47       62.25     23.62 o
   1  -3   6      805.95      754.15    113.54 o
   2  -3   6      513.16      471.84     43.03 o
   3  -3   6    16612.86    16270.88    329.30 o
   4  -3   6      902.30      885.66     71.41 o
   5  -3   6     1931.70     2085.98    140.48 o
   6  -3   6     1314.49     1302.19     97.27 o
  -8  -2   6        1.80      -43.72     43.72 o
  -7  -2   6        4.76      -47.36     47.36 o
  -6  -2   6     4890.61     4696.49    185.72 o
  -5  -2   6        3.55      -28.36     31.57 o
  -4  -2   6     3172.88     2856.53    128.28 o
  -3  -2   6     1125.99     1192.76     79.95 o
  -2  -2   6     1321.77     1314.09     81.07 o
  -1  -2   6     4897.55     4963.75    108.82 o
   0  -2   6    13345.82    13960.98    285.59 o
   1  -2   6       60.16       68.51     12.72 o
   2  -2   6     3991.81     3917.22    153.22 o
   3  -2   6       24.10       69.15     33.81 o
   4  -2   6     1111.16     1181.28     81.89 o
   5  -2   6      313.65      332.22     26.96 o
  -8  -1   6     1826.26     1782.86    131.25 o
  -7  -1   6     2102.41     2314.92    134.77 o
  -6  -1   6      702.14      714.02     52.68 o
  -5  -1   6      228.47      236.38     21.10 o
  -4  -1   6     1271.23     1190.45     82.33 o
  -3  -1   6     2282.95     2462.82    111.88 o
  -2  -1   6     2504.05     2627.64    111.19 o
  -1  -1   6     1313.41     1428.57     66.90 o
   0  -1   6      208.68      227.24     16.80 o
   1  -1   6      268.99      314.98     18.73 o
   2  -1   6       89.36       75.16     17.18 o
   3  -1   6     2116.43     2244.96    138.41 o
   4  -1   6     7555.31     7334.72    261.35 o
   5  -1   6     1341.34     1272.72     87.62 o
  -9   0   6     1963.39     2186.01    147.89 o
  -8   0   6      722.76      706.60     69.86 o
  -7   0   6      922.94      889.16     75.46 o
  -6   0   6      200.56      200.61     18.02 o
  -5   0   6     2228.36     2141.31    115.78 o
  -4   0   6      331.76      390.08     32.97 o
  -3   0   6      340.11      360.32     27.66 o
  -2   0   6      870.27     1029.69     75.05 o
  -1   0   6     3212.80     3244.03    107.34 o
   0   0   6     2789.59     2825.65    104.24 o
   1   0   6    11911.51    12579.43    214.27 o
   2   0   6     1745.22     1552.48    115.19 o
   3   0   6     6091.64     5952.83    220.78 o
   4   0   6      528.13      519.89     44.99 o
   5   0   6      720.37      840.99     71.68 o
  -9   1   6       55.57      -17.18     58.25 o
  -8   1   6     2781.42     2661.76    151.85 o
  -7   1   6       11.68        0.00     31.43 o
  -6   1   6     2355.98     2369.77    122.21 o
  -5   1   6      161.46      183.71     20.40 o
  -4   1   6      205.50      239.45     17.74 o
  -3   1   6      645.47      800.96     58.27 o
  -2   1   6     5819.76     6292.78    194.71 o
  -1   1   6      136.32      130.90     21.30 o
   0   1   6     1599.36     1502.33     74.66 o
   1   1   6      140.06      144.72     26.61 o
   2   1   6      974.15      860.68     67.08 o
   3   1   6       22.30      -34.50     44.00 o
   4   1   6     1122.69     1161.40     93.07 o
  -9   2   6     5521.82     5802.96    233.71 o
  -8   2   6     2690.42     2583.25    145.98 o
  -7   2   6     1063.30     1035.39     75.32 o
  -6   2   6     3612.42     3579.67    154.03 o
  -5   2   6     2429.42     2346.20    119.42 o
  -4   2   6     1994.87     2000.08    113.95 o
  -3   2   6     1169.03     1181.30     87.21 o
  -2   2   6      313.42      358.78     23.33 o
  -1   2   6     2704.59     2727.69    107.79 o
   0   2   6     2008.06     2113.16    100.62 o
   1   2   6      485.69      549.14     28.16 o
   2   2   6     5602.66     5648.40    242.43 o
   3   2   6     2538.66     2508.61    175.74 o
  -9   3   6      115.50       58.25     41.49 o
  -8   3   6      235.83      215.84     23.75 o
  -7   3   6        0.25      -28.92     28.92 o
  -6   3   6     1171.78     1261.17     97.83 o
  -5   3   6     1817.09     1832.19    114.35 o
  -4   3   6      507.14      513.20     41.08 o
  -3   3   6     2590.35     2741.73    144.18 o
  -2   3   6     1620.55     1428.77    109.31 o
  -1   3   6    11575.95    11183.89    642.38 o
   0   3   6      254.27      261.77     81.24 o
   1   3   6     2371.48     2446.51    117.99 o
   2   3   6      666.88      659.35     48.90 o
   3   3   6     1376.63     1356.86    112.36 o
  -9   4   6      978.71      947.00     73.08 o
  -8   4   6     6011.67     6402.88    239.09 o
  -7   4   6     1926.09     2048.22    125.11 o
  -6   4   6      272.37      268.38     24.17 o
  -5   4   6     1278.57     1241.52     84.70 o
  -4   4   6     3924.04     3904.91    171.54 o
  -3   4   6       23.44      -15.09     44.28 o
  -2   4   6     1945.97     1995.78    135.75 o
  -1   4   6      644.24      647.70     46.18 o
   0   4   6     1794.70     1790.21     88.68 o
   1   4   6      112.82      126.52     22.24 o
   2   4   6      703.07      623.45     51.14 o
  -9   5   6       25.10      -44.84     44.84 o
  -8   5   6       28.37        0.00     39.95 o
  -7   5   6     3746.93     3908.38    186.60 o
  -6   5   6      746.27      792.27     67.49 o
  -5   5   6     1471.32     1526.99    116.85 o
  -4   5   6      743.29      627.54     55.47 o
  -3   5   6     2827.09     2970.54    165.15 o
  -2   5   6     2490.68     2303.97    157.30 o
  -1   5   6       96.45      107.36     22.73 o
   0   5   6     7413.39     7401.84    204.85 o
   1   5   6      278.54      261.29     43.31 o
  -9   6   6      143.45      144.73     22.77 o
  -8   6   6     1312.04     1423.66     99.78 o
  -7   6   6     2122.18     2002.70    142.31 o
  -6   6   6      104.77      117.90     20.81 o
  -5   6   6       14.29      -41.35     41.35 o
  -4   6   6       41.05        9.08     50.71 o
  -3   6   6     7272.06     7716.08    284.17 o
  -2   6   6       54.17      -20.54     48.33 o
  -1   6   6      479.57      502.04     29.24 o
   0   6   6      510.77      508.05     29.78 o
  -8   7   6      214.74      233.16     26.96 o
  -7   7   6      322.24      334.32     29.76 o
  -6   7   6     7834.87     7572.15    283.63 o
  -5   7   6      663.55      655.30     52.40 o
  -4   7   6       70.25       94.01     47.78 o
  -3   7   6      778.19      785.27     84.68 o
  -2   7   6     1166.88     1098.68     79.24 o
  -1   7   6      234.39      307.90     32.13 o
  -7   8   6      139.18       81.72     67.75 o
  -6   8   6        5.83       31.01     40.09 o
  -5   8   6       75.19       65.38     65.38 o
  -4   8   6       76.32       77.53     23.47 o
  -3   8   6     1181.66     1403.45     93.07 o
   0 -10   7       98.12       10.19     45.61 o
   1 -10   7     1019.01     1086.65     61.40 o
   2 -10   7     5847.80     6206.84    298.38 o
   3 -10   7      280.92      308.47     34.23 o
  -2  -9   7        6.31       47.36     62.58 o
  -1  -9   7     2192.21     2310.17    124.10 o
   0  -9   7      219.47      260.44     29.73 o
   1  -9   7     3522.64     3711.92    543.41 o
   2  -9   7     9595.88     9351.38    338.29 o
   3  -9   7      147.30      -30.59     68.45 o
   4  -9   7      136.82      120.42     60.35 o
  -3  -8   7       34.16       44.42     44.42 o
  -2  -8   7     2805.41     2844.15    189.46 o
  -1  -8   7    17300.23    17484.10   1039.93 o
   0  -8   7     3196.38     2966.67    225.50 o
   1  -8   7       46.84        0.87     40.75 o
   2  -8   7      792.06      900.14     84.96 o
   3  -8   7     1069.35     1134.57     87.62 o
   4  -8   7     1132.57     1070.01     84.82 o
  -4  -7   7     7924.02     7003.51    289.49 o
  -3  -7   7     3609.81     3590.73    200.70 o
  -2  -7   7      557.64      559.30     42.20 o
  -1  -7   7      941.22      899.80     46.39 o
   0  -7   7      926.21      942.17     64.35 o
   1  -7   7     1023.24     1253.05     66.14 o
   2  -7   7    10715.39    10558.43    314.67 o
   3  -7   7     7849.06     7923.93    274.68 o
   4  -7   7      643.56      639.92     51.28 o
   5  -7   7       37.98       54.76     44.70 o
  -5  -6   7      141.46      118.32     21.51 o
  -4  -6   7     2259.80     1976.22    148.33 o
  -3  -6   7      112.34      110.36     59.37 o
  -2  -6   7      516.20      529.53     42.89 o
  -1  -6   7     8153.82     8064.75    206.19 o
   0  -6   7    11564.78    11271.49    248.02 o
   1  -6   7       12.77       46.17     33.46 o
   2  -6   7      620.26      585.44     50.72 o
   3  -6   7       81.91       94.02     20.54 o
   4  -6   7      576.59      475.46     32.83 o
   5  -6   7     2126.16     2210.30    154.60 o
  -6  -5   7      218.71      207.04     26.12 o
  -5  -5   7     1100.78     1156.11     90.27 o
  -4  -5   7     3101.06     2782.98    158.31 o
  -3  -5   7    13845.45    14438.63    343.61 o
  -2  -5   7     1122.54     1167.92     82.73 o
  -1  -5   7     6005.19     6045.12    167.86 o
   0  -5   7     2519.58     2434.18    183.60 o
   1  -5   7       85.84       59.81     30.34 o
   2  -5   7     4472.23     4294.75    178.27 o
   3  -5   7     9810.62     9348.23    267.60 o
   4  -5   7     1575.77     1656.79    121.88 o
   5  -5   7       24.36        0.00     43.17 o
  -7  -4   7      367.98      331.25     31.02 o
  -6  -4   7     5464.88     5650.98    228.96 o
  -5  -4   7      710.41      796.59     61.62 o
  -4  -4   7     4779.79     4672.17    188.78 o
  -3  -4   7     5275.75     5283.96    195.84 o
  -2  -4   7      207.90      173.37     19.14 o
  -1  -4   7     1489.82     1644.45     81.36 o
   0  -4   7     9070.70     8718.69    197.18 o
   1  -4   7     3918.62     3917.12    116.82 o
   2  -4   7      933.03     1051.27     76.72 o
   3  -4   7     2950.64     2806.86    147.53 o
   4  -4   7     1048.86     1020.95     65.40 o
   5  -4   7     4084.77     3700.34    204.49 o
  -7  -3   7     3618.12     3496.58    190.07 o
  -6  -3   7     8435.02     7992.46    264.09 o
  -5  -3   7      305.06      255.53     21.51 o
  -4  -3   7     1386.29     1364.83    101.89 o
  -3  -3   7     4119.58     4024.05    159.52 o
  -2  -3   7     6016.14     5957.54    190.88 o
  -1  -3   7     1089.33      967.41     51.76 o
   0  -3   7    12766.09    13084.41    414.55 o
   1  -3   7     2426.93     2396.82     89.62 o
   2  -3   7       70.16       70.83     44.14 o
   3  -3   7     3720.24     3704.35    176.24 o
   4  -3   7     1533.30     1477.44     98.25 o
   5  -3   7       89.01       75.02     41.91 o
  -8  -2   7      165.58      155.76     62.86 o
  -7  -2   7      354.51      349.41     27.10 o
  -6  -2   7      555.67      525.07     47.92 o
  -5  -2   7     3463.61     3575.55    158.20 o
  -4  -2   7      172.52      106.03     47.78 o
  -3  -2   7    15833.74    16482.76    312.88 o
  -2  -2   7    10197.78    10087.70    240.20 o
  -1  -2   7       95.56      140.70     23.61 o
   0  -2   7     1270.96     1387.81     67.28 o
   1  -2   7     5588.13     5514.80    140.42 o
   2  -2   7       17.09        6.84     34.36 o
   3  -2   7     2536.97     2632.03    153.80 o
   4  -2   7     4665.35     4312.30    208.04 o
  -8  -1   7      643.57      721.38     63.15 o
  -7  -1   7       41.32       52.66     42.05 o
  -6  -1   7    10225.83    10218.94    277.78 o
  -5  -1   7     9899.62    10229.96    258.17 o
  -4  -1   7      524.43      486.79     39.96 o
  -3  -1   7       64.90       43.59     36.18 o
  -2  -1   7     2307.81     2355.86    117.60 o
  -1  -1   7      250.77      307.69     18.28 o
   0  -1   7     4811.68     4860.69    219.26 o
   1  -1   7    10196.05    11041.93    552.98 o
   2  -1   7     2311.14     2460.23    145.68 o
   3  -1   7     1137.97     1029.65     71.69 o
   4  -1   7      212.95      211.09     29.06 o
  -8   0   7     4353.75     4670.90    205.36 o
  -7   0   7       25.34       72.22     42.19 o
  -6   0   7      122.44      133.69     17.74 o
  -5   0   7       14.62       47.50     33.53 o
  -4   0   7       48.46       57.14     36.18 o
  -3   0   7     4861.69     4910.06    176.65 o
  -2   0   7    19450.03    19853.09    369.28 o
  -1   0   7     3442.69     3193.08    120.69 o
   0   0   7      250.36      270.97     18.38 o
   1   0   7       14.12        5.40     32.22 o
   2   0   7       21.65       76.27     38.97 o
   3   0   7      949.15      962.22     68.05 o
  -9   1   7        1.68        0.00     38.69 o
  -8   1   7      244.12      216.68     25.71 o
  -7   1   7      628.35      611.43     46.53 o
  -6   1   7      414.52      412.43     33.25 o
  -5   1   7    16762.24    16380.21    330.73 o
  -4   1   7     4935.55     4604.17    176.23 o
  -3   1   7     2280.82     2208.52    125.42 o
  -2   1   7      102.14       79.49     38.84 o
  -1   1   7      101.37      136.71     15.00 o
   0   1   7     3879.96     4084.94    334.85 o
   1   1   7     4537.99     4647.17    153.37 o
   2   1   7     7001.28     7166.31    276.13 o
   3   1   7     1358.27     1433.72    109.01 o
  -9   2   7       13.79       44.84     36.88 o
  -8   2   7     4466.85     4671.88    208.17 o
  -7   2   7     3764.11     3693.09    175.27 o
  -6   2   7     4094.30     4105.13    171.94 o
  -5   2   7     1971.93     2113.35    121.63 o
  -4   2   7        4.02        0.00     32.27 o
  -3   2   7      296.63      328.59     27.66 o
  -2   2   7     4058.86     3890.09    189.31 o
  -1   2   7     7032.77     6930.49    193.26 o
   0   2   7      151.47      127.63     45.11 o
   1   2   7      812.21      899.62     54.85 o
   2   2   7      602.79      576.48     61.34 o
  -9   3   7      609.10      594.08     53.51 o
  -8   3   7     1329.62     1220.33     93.36 o
  -7   3   7      130.63      112.46     46.94 o
  -6   3   7        7.08      -28.64     31.85 o
  -5   3   7     2322.84     2222.64    133.52 o
  -4   3   7    10747.06    10823.28    299.62 o
  -3   3   7      108.91      141.09     18.58 o
  -2   3   7     5298.74     5461.95    233.89 o
  -1   3   7     1491.02     1309.60    132.99 o
   0   3   7      213.05      184.06     26.67 o
   1   3   7     2952.48     3103.26    147.52 o
   2   3   7      997.30      880.75     78.11 o
  -9   4   7      406.04      374.98     32.41 o
  -8   4   7        3.84      -42.75     47.63 o
  -7   4   7     7524.56     7623.37    266.81 o
  -6   4   7     1052.89      979.33     77.28 o
  -5   4   7     6993.37     7200.81    248.45 o
  -4   4   7     2759.64     2747.75    161.79 o
  -3   4   7       26.31       64.54     46.24 o
  -2   4   7     1782.43     1756.49    122.87 o
  -1   4   7     2148.41     1908.96     94.98 o
   0   4   7     1997.37     1954.93     95.40 o
   1   4   7      529.87      545.19     55.68 o
  -8   5   7     4747.13     5086.06    227.35 o
  -7   5   7     2433.69     2532.88    161.76 o
  -5   5   7        2.71       59.79     37.30 o
  -4   5   7      513.11      560.27     43.59 o
  -3   5   7     2376.95     2315.35    169.17 o
  -2   5   7      353.77      372.18     36.46 o
  -1   5   7     3738.57     3903.56    199.86 o
   0   5   7      933.46      936.62     48.34 o
  -8   6   7      344.75      322.16     28.78 o
  -7   6   7       17.45       37.58     44.00 o
  -6   6   7     4605.82     4429.44    211.26 o
  -5   6   7      353.81      355.00     32.69 o
  -4   6   7     9745.88     9570.43    339.44 o
  -3   6   7     2411.00     2687.99    187.90 o
  -2   6   7       51.68       11.87     43.03 o
  -7   7   7     5203.96     4899.49    250.88 o
  -6   7   7     1783.09     1668.31    115.87 o
  -5   7   7      343.68      358.07     38.14 o
  -4   7   7       27.27       60.35     49.87 o
   0  -9   8       29.27      106.22     44.66 o
   1  -9   8      156.01      204.92     31.54 o
   2  -9   8       69.00       59.51     70.27 o
  -2  -8   8      704.82      702.81     50.16 o
  -1  -8   8      365.64      316.56     53.44 o
   0  -8   8      448.98      561.03     39.05 o
   1  -8   8      349.66      363.37     47.64 o
   2  -8   8     1720.49     1937.90    152.49 o
   3  -8   8       49.44       69.99     50.15 o
  -4  -7   8      289.34      207.46     71.67 o
  -3  -7   8      347.43      361.42     33.95 o
  -2  -7   8        5.86       10.48     37.72 o
  -1  -7   8      245.77      216.86     37.79 o
   0  -7   8     1738.16     1566.85    118.18 o
   1  -7   8      580.87      627.92     34.47 o
   2  -7   8        7.91      -49.31     49.31 o
   3  -7   8      390.00      357.38     30.60 o
  -5  -6   8       34.93       71.10     44.28 o
  -4  -6   8       68.25       19.28     59.37 o
  -3  -6   8     3330.48     3380.73    184.46 o
  -2  -6   8      884.26      915.68     70.71 o
  -1  -6   8      313.86      293.77     23.17 o
   0  -6   8      498.37      503.01     61.27 o
   1  -6   8       12.59       11.87     37.64 o
   2  -6   8      190.17      124.19     62.45 o
   3  -6   8     3260.15     2949.79    171.72 o
  -5  -5   8     2171.91     2145.79    152.51 o
  -4  -5   8      149.56      177.00     23.47 o
  -3  -5   8      181.32      182.73     24.03 o
  -2  -5   8       10.09        0.00     34.22 o
  -1  -5   8     1337.35     1301.93     71.65 o
   0  -5   8     1387.07     1433.96     93.99 o
   1  -5   8     2353.37     2173.34    101.50 o
   2  -5   8     2526.17     2487.13    143.45 o
   3  -5   8      131.57      157.58     61.61 o
   4  -5   8      960.72      878.23     69.03 o
  -6  -4   8       82.82       93.18     22.07 o
  -5  -4   8       14.23       56.72     35.34 o
  -4  -4   8     1106.96     1116.85     85.52 o
  -3  -4   8       72.53       58.53     32.69 o
  -2  -4   8     2216.53     2200.42    135.47 o
  -1  -4   8     1540.46     1565.35    144.87 o
   0  -4   8        3.59        3.47     24.84 o
   1  -4   8      388.86      405.10     22.60 o
   2  -4   8      590.25      534.29     44.15 o
   3  -4   8       29.26       33.53     44.14 o
  -7  -3   8      410.29      407.11     32.55 o
  -6  -3   8     1332.36     1249.68    101.04 o
  -5  -3   8     7752.30     7784.22    261.51 o
  -4  -3   8      332.05      367.01     31.85 o
  -3  -3   8      238.83      305.95     26.40 o
  -2  -3   8       24.31       25.42     37.16 o
  -1  -3   8     1080.61     1093.22     58.51 o
   0  -3   8     1669.06     1727.31     85.58 o
   1  -3   8     1548.75     1577.41     73.02 o
   2  -3   8     2435.19     2469.43    152.53 o
   3  -3   8     3614.59     2900.47    177.62 o
  -7  -2   8      996.27      996.18     70.99 o
  -6  -2   8     4563.01     4455.13    197.27 o
  -5  -2   8      735.11      692.35     58.83 o
  -4  -2   8      343.99      344.94     23.19 o
  -3  -2   8     5136.95     5279.87    198.75 o
  -2  -2   8      325.52      302.19     23.47 o
  -1  -2   8     1453.25     1700.32     90.12 o
   0  -2   8      900.93      986.19     66.93 o
   1  -2   8      212.25      225.91     41.21 o
   2  -2   8     2523.05     2429.35    150.16 o
   3  -2   8     1091.52     1083.55     87.06 o
  -8  -1   8     2381.77     2316.14    166.22 o
  -7  -1   8      254.66      115.81     58.54 o
  -6  -1   8     1642.87     1564.32    121.46 o
  -5  -1   8      346.10      397.89     30.32 o
  -4  -1   8     2390.84     2628.28    140.38 o
  -3  -1   8      175.74      161.63     19.14 o
  -2  -1   8     1258.39     1575.08    111.25 o
  -1  -1   8      646.39      675.75    124.91 o
   0  -1   8     1765.30     2113.43    148.52 o
   1  -1   8     1062.86     1004.68     74.69 o
   2  -1   8     2480.57     2200.27    164.27 o
   3  -1   8      988.33     1059.89     79.09 o
  -8   0   8     1112.53     1198.42     96.28 o
  -7   0   8     4157.87     4035.71    198.22 o
  -6   0   8      265.14      176.73     59.93 o
  -5   0   8     4246.63     4155.54    182.44 o
  -4   0   8     2562.00     2685.21    143.32 o
  -3   0   8     1558.45     1666.67    115.73 o
  -2   0   8     2939.91     3004.45    169.35 o
  -1   0   8     1337.47     1377.21     75.36 o
   0   0   8      483.03      478.36     30.62 o
   1   0   8     1086.47     1360.61    112.42 o
   2   0   8     1398.22     1471.48    108.59 o
  -8   1   8     7159.33     6929.61    266.44 o
  -7   1   8     3351.21     3389.94    175.93 o
  -6   1   8     1069.68      994.00     86.36 o
  -5   1   8     2028.54     1948.18    132.25 o
  -4   1   8      721.39      734.42     64.55 o
  -3   1   8      392.09      458.12     37.86 o
  -2   1   8        0.37      -27.24     41.49 o
  -1   1   8     1450.63     1389.45    183.16 o
   0   1   8     2932.90     2998.96    141.38 o
   1   1   8      741.30      783.73     47.45 o
   2   1   8       33.10      -22.91     77.95 o
  -8   2   8      913.14      971.84     73.08 o
  -7   2   8        4.44       40.65     33.67 o
  -6   2   8        3.77      -15.51     36.46 o
  -5   2   8     1375.13     1345.75     95.04 o
  -4   2   8     3471.49     3612.63    181.97 o
  -3   2   8     2879.87     2875.33    170.04 o
  -2   2   8     3227.57     3410.01    191.60 o
  -1   2   8      156.00      204.32     38.07 o
   0   2   8     3065.29     3204.93    150.55 o
   1   2   8      459.77      530.85     57.91 o
  -8   3   8     2559.16     2466.45    170.42 o
  -7   3   8     9362.30     9200.02    298.33 o
  -6   3   8     2579.76     2499.05    161.63 o
  -5   3   8      356.45      388.39     30.32 o
  -4   3   8     1035.31     1212.69     92.09 o
  -3   3   8     5581.49     5847.53    256.83 o
  -2   3   8      234.95      319.50     32.69 o
  -1   3   8      109.97      310.91     58.32 o
   0   3   8     2388.00     2270.98    365.43 o
  -8   4   8       60.88       -9.64     51.83 o
  -7   4   8        4.64       63.84     39.81 o
  -6   4   8     1747.30     1664.98    108.88 o
  -5   4   8     1774.35     1524.95    108.89 o
  -4   4   8     1178.00     1118.26     86.92 o
  -3   4   8     1448.44     1363.07    106.92 o
  -2   4   8     3311.94     3376.66    214.66 o
  -1   4   8      678.60      722.19     33.94 o
  -7   5   8     4251.08     4106.89    217.51 o
  -6   5   8     3382.63     3427.87    196.90 o
  -5   5   8      178.28      111.20     59.79 o
  -4   5   8       58.89      112.73     59.65 o
  -3   5   8      292.22      261.39     32.13 o
  -2   5   8     7288.59     7442.72    331.13 o
  -6   6   8      652.06      652.07     50.58 o
  -5   6   8     6002.61     5635.02    274.31 o
  -2  -7   9      199.24       23.19     77.25 o
  -1  -7   9      311.99      298.31     60.70 o
   0  -7   9     5282.06     5130.46    199.14 o
   1  -7   9     4500.30     4989.75    183.82 o
  -3  -6   9     3040.15     2982.95    193.38 o
  -2  -6   9     7656.62     7159.55    301.37 o
  -1  -6   9        0.04        0.00     36.44 o
   0  -6   9     3602.99     3482.00    194.68 o
   1  -6   9      906.44      874.62     52.12 o
   2  -6   9       13.17      -54.48     54.48 o
  -4  -5   9      674.12      609.75     47.92 o
  -3  -5   9     2173.79     2163.84    153.77 o
  -2  -5   9     2145.10     2169.85    152.93 o
  -1  -5   9      108.26      136.99     22.83 o
   0  -5   9      862.18      836.38     59.60 o
   1  -5   9     4609.84     4352.22    147.48 o
   2  -5   9     1778.87     1908.28    136.56 o
  -5  -4   9     2541.53     2237.59    157.98 o
  -4  -4   9      109.66       94.44     46.24 o
  -3  -4   9      786.86      808.47     69.31 o
  -2  -4   9     4371.91     4333.26    197.96 o
  -1  -4   9     1766.11     1624.15     82.59 o
   0  -4   9     1044.71     1002.92     61.00 o
   1  -4   9     4280.21     4248.84    142.23 o
   2  -4   9      362.41      387.13     31.57 o
  -6  -3   9        4.37       -9.22     43.72 o
  -5  -3   9      236.95      190.83     25.98 o
  -4  -3   9     2684.53     2591.25    154.64 o
  -3  -3   9      593.13      572.71     41.92 o
  -2  -3   9    10597.74    10472.81    298.35 o
  -1  -3   9     3392.96     3738.02    185.31 o
   0  -3   9      210.28      226.21     27.24 o
   1  -3   9      632.71      689.44     37.57 o
   2  -3   9     2010.94     1851.39    147.47 o
  -6  -2   9      149.33      157.44     52.53 o
  -5  -2   9     4129.34     4101.11    192.76 o
  -4  -2   9     2675.22     2635.74    158.70 o
  -3  -2   9      780.72      773.96     52.40 o
  -2  -2   9      326.17      331.67     32.13 o
  -1  -2   9     3022.98     3164.74    262.12 o
   0  -2   9        4.90       23.07     55.81 o
   1  -2   9     2613.88     2594.77    179.87 o
  -7  -1   9     2135.55     2179.25    162.71 o
  -6  -1   9      955.94      995.06     73.36 o
  -5  -1   9     1034.66     1036.87     85.94 o
  -4  -1   9      345.93      397.89     29.48 o
  -3  -1   9      390.41      390.77     28.92 o
  -2  -1   9     4409.19     4428.80    213.35 o
  -1  -1   9    10485.98     9968.61    630.21 o
   0  -1   9      242.36      278.65     21.50 o
   1  -1   9      207.67      207.17     95.97 o
  -7   0   9      188.34       89.83     56.72 o
  -6   0   9     1260.58     1305.96     95.17 o
  -5   0   9       48.16       56.44     40.37 o
  -4   0   9     6853.19     6459.20    243.21 o
  -3   0   9     1533.26     1421.83    115.73 o
  -2   0   9     2905.40     2966.63    191.85 o
  -1   0   9      149.17      150.59     55.15 o
   0   0   9      111.31      114.48     49.02 o
  -7   1   9     2068.24     1748.97    137.13 o
  -6   1   9     1388.31     1444.65     98.25 o
  -5   1   9     2375.42     2149.32    151.41 o
  -4   1   9      302.47      349.27     30.74 o
  -3   1   9     1250.65     1348.73     99.22 o
  -2   1   9      109.04       89.55     50.15 o
  -1   1   9     3521.30     3455.98    365.64 o
   0   1   9     3633.33     3655.14    166.02 o
  -7   2   9      885.09      870.66     65.81 o
  -6   2   9        0.75      -49.87     49.87 o
  -5   2   9      721.40      631.28     51.70 o
  -4   2   9      182.11       58.12     62.73 o
  -3   2   9     4832.70     4872.92    240.65 o
  -2   2   9       41.90      -45.54     45.54 o
  -1   2   9     4248.47     4318.58    337.81 o
  -6   3   9     3429.51     3468.42    200.96 o
  -5   3   9      628.17      737.58     59.52 o
  -4   3   9     2648.14     2923.87    187.21 o
  -3   3   9      199.57      168.34     68.03 o
  -2   3   9      324.02      131.18     82.99 o
  -5   4   9      812.72      848.42     63.58 o
  -4   4   9      155.32      156.04     66.92 o
  -3  -4  10      187.96      140.68     67.06 o
  -2  -4  10      293.61      292.26     29.20 o
  -1  -4  10      211.53      202.53     24.45 o
  -4  -3  10      332.04      305.96     28.64 o
  -3  -3  10      631.98      624.69     47.23 o
  -2  -3  10     4211.76     4314.56    214.43 o
  -1  -3  10      199.05      201.08     28.46 o
  -4  -2  10     1403.05     1452.88    103.28 o
  -3  -2  10     1974.94     1758.15    141.46 o
  -2  -2  10       24.82       49.59     40.79 o
  -1  -2  10     1050.30     1003.77     56.83 o
  -5  -1  10      128.01      176.44     21.93 o
  -4  -1  10     4568.01     4832.93    221.45 o
  -3  -1  10     1779.53     1713.73    124.82 o
  -2  -1  10     1090.41     1210.01    102.29 o
  -4   0  10     2057.43     2161.04    163.55 o
  -3   0  10       73.60       54.20     52.11 o
 
